# Supplementary material for: Impacts of the Biocontrol Strain Pseudomonas simiae PICF7 on the Banana Holobiont: Alteration of Root Microbial Co-occurrence Networks and Effect on Host Defense Responses
Source: Front Microbiol. 2022 Feb 15;13:809126. doi: 10.3389/fmicb.2022.809126 (PMC8885582; doi:10.3389/fmicb.2022.809126)
Supplement: Supplementary file 2 [file Table_4.xlsx]

## Sheet: nblast
Supplementary Table S4. Pseudomonas simiae strain PICF7 (GenBank: CP0052975.1) 16S rRNA gene sequence comparison with Amplicon Sequence Variants belonging to Pseudomonas species found in Grand Naine Control and Grand Naine PICF7 samples.
# blastn
# Iteration: 0
# Query: ASV010
# RID: X44GY0EX016
# Database: nt
query acc.ver	subject acc.ver	% identity	alignment length	mismatches	gap opens	q. start	q. end	s. start	s. end	evalue	bit score
# 66 hits found
ASV010	MW138078.1	95.571	429	15	4	1	427	309	735	0	684
ASV010	KY283111.1	95.327	428	18	2	1	427	308	734	0	678
ASV010	KY614184.1	95.327	428	18	2	1	427	325	751	0	678
ASV010	KP762254.1	95.327	428	18	2	1	427	263	689	0	678
ASV010	KJ589533.1	95.327	428	18	2	1	427	271	697	0	678
ASV010	KJ589531.1	95.327	428	18	2	1	427	269	695	0	678
ASV010	KJ589530.1	95.327	428	18	2	1	427	272	698	0	678
ASV010	KJ589443.1	95.327	428	18	2	1	427	274	700	0	678
ASV010	HF952546.1	95.327	428	18	2	1	427	303	729	0	678
ASV010	LN868450.1	95.327	428	18	2	1	427	67	493	0	678
ASV010	MK078273.1	95.093	428	19	2	1	427	310	736	0	673
ASV010	MF077148.1	95.093	428	19	2	1	427	316	742	0	673
ASV010	MH071317.1	95.093	428	19	2	1	427	318	744	0	673
ASV010	KY939757.1	95.093	428	19	2	1	427	303	729	0	673
ASV010	KY614181.1	95.093	428	19	2	1	427	279	705	0	673
ASV010	KP762269.1	95.093	428	19	2	1	427	264	690	0	673
ASV010	CP005975.1	95.093	428	19	2	1	427	1070758	1070332	0	673
ASV010	CP005975.1	95.093	428	19	2	1	427	1688211	1687785	0	673
ASV010	CP005975.1	95.093	428	19	2	1	427	2437213	2437639	0	673
ASV010	CP005975.1	95.093	428	19	2	1	427	2744688	2745114	0	673
ASV010	CP005975.1	95.093	428	19	2	1	427	2854239	2854665	0	673
ASV010	CP005975.1	95.093	428	19	2	1	427	5914557	5914131	0	673
ASV010	CP010896.1	95.093	428	19	2	1	427	119233	119659	0	673
ASV010	CP010896.1	95.093	428	19	2	1	427	745408	745834	0	673
ASV010	CP010896.1	95.093	428	19	2	1	427	2078039	2078465	0	673
ASV010	CP010896.1	95.093	428	19	2	1	427	5067829	5067403	0	673
ASV010	CP010896.1	95.093	428	19	2	1	427	5177713	5177287	0	673
ASV010	CP010896.1	95.093	428	19	2	1	427	5508128	5507702	0	673
ASV010	CP007637.1	95.093	428	19	2	1	427	2060047	2060473	0	673
ASV010	CP007637.1	95.093	428	19	2	1	427	5042387	5041961	0	673
ASV010	JX885487.1	95.093	428	19	2	1	427	258	684	0	673
ASV010	MW205789.1	95.093	428	19	2	1	427	310	736	0	673
ASV010	MW205784.1	95.093	428	19	2	1	427	312	738	0	673
ASV010	JQ317800.1	95.093	428	19	2	1	427	258	684	0	673
ASV010	MT974315.1	95.093	428	19	2	1	427	313	739	0	673
ASV010	MT878378.1	95.093	428	19	2	1	427	344	770	0	673
ASV010	NR_042392.1	95.093	428	19	2	1	427	275	701	0	673
ASV010	MN733345.1	94.872	429	18	4	1	427	296	722	0	667
ASV010	MN727124.1	94.872	429	19	3	1	427	296	723	0	667
ASV010	MN727121.1	94.848	427	22	0	1	427	298	724	0	667
ASV010	MF467876.1	94.872	429	19	3	1	427	296	723	0	667
ASV010	MG905905.1	95.059	425	19	2	1	424	294	717	0	667
ASV010	KR085825.1	94.872	429	19	3	1	427	337	764	0	667
ASV010	LN774568.1	94.86	428	20	2	1	427	306	732	0	667
ASV010	KF704109.1	94.872	429	19	3	1	427	294	721	0	667
ASV010	KC699535.1	94.406	429	21	3	1	427	276	703	0	656
ASV010	MG966339.1	94.172	429	22	3	1	427	302	729	0	654
ASV010	MN629218.1	93.721	430	23	4	1	427	329	757	0	641
ASV010	KY783400.1	93.519	432	22	6	1	427	314	744	0	638
ASV010	KY783379.1	93.394	439	15	14	1	427	316	752	0	638
ASV010	KY783401.1	93.166	439	16	14	1	427	314	750	0	632
ASV010	KY783382.1	92.5	440	18	14	1	427	317	754	2.65e-176	616
ASV010	KY783377.1	92.325	443	16	18	1	427	313	753	9.53e-176	614
ASV010	KY783395.1	92.273	440	20	12	1	427	314	752	3.43e-175	612
ASV010	KY783378.1	91.91	445	16	19	1	427	315	757	5.74e-173	604
ASV010	KY783399.1	89.823	452	19	26	1	427	311	760	5.86e-158	555
ASV010	MT041040.1	92.282	298	19	4	1	296	345	640	2.23e-117	420
ASV010	KY783373.1	84.11	472	29	32	1	427	315	785	1.04e-115	414
ASV010	KP204046.1	93.309	269	7	10	162	427	1	261	2.26e-107	387
ASV010	KP204037.1	93.976	249	8	7	182	427	5	249	2.28e-102	370
ASV010	KP204034.1	94.714	227	7	5	205	427	1	226	1.07e-95	348
ASV010	EU834418.1	95.735	211	7	2	218	427	1	210	6.42e-93	339
ASV010	KP204044.1	96.875	192	3	3	238	427	2	192	8.37e-87	318
ASV010	KT887192.1	93.839	211	6	6	218	427	4	208	1.4e-84	311
ASV010	KP204042.1	94.872	195	4	6	238	427	7	200	3.03e-81	300
ASV010	KP204049.1	94.149	188	3	8	246	427	1	186	3.95e-75	279
# blastn
# Iteration: 0
# Query: ASV024
# RID: X44GY0EX016
# Database: nt
query acc.ver	subject acc.ver	% identity	alignment length	mismatches	gap opens	q. start	q. end	s. start	s. end	evalue	bit score
# 66 hits found
ASV024	MK078273.1	100	427	0	0	1	427	310	736	0	789
ASV024	MF077148.1	100	427	0	0	1	427	316	742	0	789
ASV024	MH071317.1	100	427	0	0	1	427	318	744	0	789
ASV024	KY939757.1	100	427	0	0	1	427	303	729	0	789
ASV024	KY614181.1	100	427	0	0	1	427	279	705	0	789
ASV024	KP762269.1	100	427	0	0	1	427	264	690	0	789
ASV024	CP005975.1	100	427	0	0	1	427	1070758	1070332	0	789
ASV024	CP005975.1	100	427	0	0	1	427	1688211	1687785	0	789
ASV024	CP005975.1	100	427	0	0	1	427	2437213	2437639	0	789
ASV024	CP005975.1	100	427	0	0	1	427	2744688	2745114	0	789
ASV024	CP005975.1	100	427	0	0	1	427	2854239	2854665	0	789
ASV024	CP005975.1	100	427	0	0	1	427	5914557	5914131	0	789
ASV024	CP010896.1	100	427	0	0	1	427	119233	119659	0	789
ASV024	CP010896.1	100	427	0	0	1	427	745408	745834	0	789
ASV024	CP010896.1	100	427	0	0	1	427	2078039	2078465	0	789
ASV024	CP010896.1	100	427	0	0	1	427	5067829	5067403	0	789
ASV024	CP010896.1	100	427	0	0	1	427	5177713	5177287	0	789
ASV024	CP010896.1	100	427	0	0	1	427	5508128	5507702	0	789
ASV024	CP007637.1	100	427	0	0	1	427	2060047	2060473	0	789
ASV024	CP007637.1	100	427	0	0	1	427	5042387	5041961	0	789
ASV024	JX885487.1	100	427	0	0	1	427	258	684	0	789
ASV024	MW205789.1	100	427	0	0	1	427	310	736	0	789
ASV024	MW205784.1	100	427	0	0	1	427	312	738	0	789
ASV024	JQ317800.1	100	427	0	0	1	427	258	684	0	789
ASV024	MT974315.1	100	427	0	0	1	427	313	739	0	789
ASV024	MT878378.1	100	427	0	0	1	427	344	770	0	789
ASV024	NR_042392.1	100	427	0	0	1	427	275	701	0	789
ASV024	MN727124.1	99.766	428	0	1	1	427	296	723	0	784
ASV024	MF467876.1	99.766	428	0	1	1	427	296	723	0	784
ASV024	MG905905.1	100	424	0	0	1	424	294	717	0	784
ASV024	KR085825.1	99.766	428	0	1	1	427	337	764	0	784
ASV024	LN774568.1	99.766	427	1	0	1	427	306	732	0	784
ASV024	KF704109.1	99.766	428	0	1	1	427	294	721	0	784
ASV024	MW138078.1	99.532	427	2	0	1	427	309	735	0	778
ASV024	MN733345.1	99.063	427	4	0	1	427	296	722	0	767
ASV024	KY283111.1	99.063	427	4	0	1	427	308	734	0	767
ASV024	KY614184.1	99.063	427	4	0	1	427	325	751	0	767
ASV024	KP762254.1	99.063	427	4	0	1	427	263	689	0	767
ASV024	KJ589533.1	99.063	427	4	0	1	427	271	697	0	767
ASV024	KJ589531.1	99.063	427	4	0	1	427	269	695	0	767
ASV024	KJ589530.1	99.063	427	4	0	1	427	272	698	0	767
ASV024	KJ589443.1	99.063	427	4	0	1	427	274	700	0	767
ASV024	HF952546.1	99.063	427	4	0	1	427	303	729	0	767
ASV024	LN868450.1	99.063	427	4	0	1	427	67	493	0	767
ASV024	MN629218.1	98.601	429	4	2	1	427	329	757	0	758
ASV024	MN727121.1	98.126	427	8	0	1	427	298	724	0	745
ASV024	KY783379.1	97.025	437	3	10	1	427	316	752	0	726
ASV024	KY783395.1	96.811	439	2	10	1	427	314	752	0	723
ASV024	KY783400.1	96.984	431	9	3	1	427	314	744	0	721
ASV024	KC699535.1	96.737	429	11	3	1	427	276	703	0	712
ASV024	MG966339.1	96.503	429	12	3	1	427	302	729	0	710
ASV024	KY783382.1	96.119	438	6	10	1	427	317	754	0	704
ASV024	KY783401.1	95.881	437	8	10	1	427	314	750	0	699
ASV024	KY783377.1	95.465	441	6	14	1	427	313	753	0	691
ASV024	KY783378.1	95.26	443	5	15	1	427	315	757	0	688
ASV024	KY783399.1	92.667	450	10	22	1	427	311	760	1.22e-179	627
ASV024	KY783373.1	87.473	471	15	31	1	427	315	785	2.15e-142	503
ASV024	MT041040.1	94.276	297	15	2	1	296	345	640	2.2e-127	453
ASV024	KP204037.1	97.222	252	2	5	178	427	1	249	6.2e-118	422
ASV024	KP204046.1	95.149	268	4	9	162	427	1	261	1.04e-115	414
ASV024	KP204034.1	98.673	226	0	3	205	427	1	226	1.05e-110	398
ASV024	EU834418.1	100	210	0	0	218	427	1	210	6.29e-108	388
ASV024	KT887192.1	97.619	210	0	4	218	427	4	208	6.38e-98	355
ASV024	KP204044.1	99.479	192	0	1	237	427	1	192	1.07e-95	348
ASV024	KP204042.1	97.5	200	1	4	232	427	1	200	6.42e-93	339
ASV024	KP204049.1	95.722	187	2	6	246	427	1	186	3.92e-80	296
# blastn
# Iteration: 0
# Query: ASV099
# RID: X44GY0EX016
# Database: nt
query acc.ver	subject acc.ver	% identity	alignment length	mismatches	gap opens	q. start	q. end	s. start	s. end	evalue	bit score
# 66 hits found
ASV099	KY283111.1	98.832	428	3	2	1	427	308	734	0	761
ASV099	KY614184.1	98.832	428	3	2	1	427	325	751	0	761
ASV099	KP762254.1	98.832	428	3	2	1	427	263	689	0	761
ASV099	KJ589533.1	98.832	428	3	2	1	427	271	697	0	761
ASV099	KJ589531.1	98.832	428	3	2	1	427	269	695	0	761
ASV099	KJ589530.1	98.832	428	3	2	1	427	272	698	0	761
ASV099	KJ589443.1	98.832	428	3	2	1	427	274	700	0	761
ASV099	HF952546.1	98.832	428	3	2	1	427	303	729	0	761
ASV099	LN868450.1	98.832	428	3	2	1	427	67	493	0	761
ASV099	MW138078.1	98.131	428	6	2	1	427	309	735	0	745
ASV099	MN727121.1	97.892	427	9	0	1	427	298	724	0	739
ASV099	MK078273.1	97.897	428	7	2	1	427	310	736	0	739
ASV099	MF077148.1	97.897	428	7	2	1	427	316	742	0	739
ASV099	MH071317.1	97.897	428	7	2	1	427	318	744	0	739
ASV099	KY939757.1	97.897	428	7	2	1	427	303	729	0	739
ASV099	KY614181.1	97.897	428	7	2	1	427	279	705	0	739
ASV099	KP762269.1	97.897	428	7	2	1	427	264	690	0	739
ASV099	CP005975.1	97.897	428	7	2	1	427	1070758	1070332	0	739
ASV099	CP005975.1	97.897	428	7	2	1	427	1688211	1687785	0	739
ASV099	CP005975.1	97.897	428	7	2	1	427	2437213	2437639	0	739
ASV099	CP005975.1	97.897	428	7	2	1	427	2744688	2745114	0	739
ASV099	CP005975.1	97.897	428	7	2	1	427	2854239	2854665	0	739
ASV099	CP005975.1	97.897	428	7	2	1	427	5914557	5914131	0	739
ASV099	LN774568.1	97.897	428	7	2	1	427	306	732	0	739
ASV099	CP010896.1	97.897	428	7	2	1	427	119233	119659	0	739
ASV099	CP010896.1	97.897	428	7	2	1	427	745408	745834	0	739
ASV099	CP010896.1	97.897	428	7	2	1	427	2078039	2078465	0	739
ASV099	CP010896.1	97.897	428	7	2	1	427	5067829	5067403	0	739
ASV099	CP010896.1	97.897	428	7	2	1	427	5177713	5177287	0	739
ASV099	CP010896.1	97.897	428	7	2	1	427	5508128	5507702	0	739
ASV099	CP007637.1	97.897	428	7	2	1	427	2060047	2060473	0	739
ASV099	CP007637.1	97.897	428	7	2	1	427	5042387	5041961	0	739
ASV099	JX885487.1	97.897	428	7	2	1	427	258	684	0	739
ASV099	MW205789.1	97.897	428	7	2	1	427	310	736	0	739
ASV099	MW205784.1	97.897	428	7	2	1	427	312	738	0	739
ASV099	JQ317800.1	97.897	428	7	2	1	427	258	684	0	739
ASV099	MT974315.1	97.897	428	7	2	1	427	313	739	0	739
ASV099	MT878378.1	97.897	428	7	2	1	427	344	770	0	739
ASV099	NR_042392.1	97.897	428	7	2	1	427	275	701	0	739
ASV099	MN727124.1	97.669	429	7	3	1	427	296	723	0	734
ASV099	MF467876.1	97.669	429	7	3	1	427	296	723	0	734
ASV099	MG905905.1	97.882	425	7	2	1	424	294	717	0	734
ASV099	KR085825.1	97.669	429	7	3	1	427	337	764	0	734
ASV099	KF704109.1	97.669	429	7	3	1	427	294	721	0	734
ASV099	MN733345.1	97.43	428	9	2	1	427	296	722	0	728
ASV099	KY783400.1	96.528	432	9	5	1	427	314	744	0	710
ASV099	MN629218.1	96.512	430	11	4	1	427	329	757	0	708
ASV099	KY783379.1	95.662	438	7	12	1	427	316	752	0	693
ASV099	KC699535.1	95.571	429	16	3	1	427	276	703	0	684
ASV099	MG966339.1	95.338	429	17	3	1	427	302	729	0	682
ASV099	KY783401.1	94.977	438	10	12	1	427	314	750	0	676
ASV099	KY783395.1	94.773	440	9	12	1	427	314	752	0	673
ASV099	KY783382.1	94.761	439	10	12	1	427	317	754	0	671
ASV099	KY783377.1	94.57	442	8	16	1	427	313	753	0	669
ASV099	KY783378.1	94.144	444	8	17	1	427	315	757	0	660
ASV099	KY783399.1	91.796	451	12	24	1	427	311	760	5.74e-173	604
ASV099	KY783373.1	86.441	472	18	33	1	427	315	785	4.69e-134	475
ASV099	MT041040.1	94.097	288	17	0	1	288	345	632	6.16e-123	438
ASV099	KP204046.1	94.424	269	4	11	162	427	1	261	2.25e-112	403
ASV099	KP204037.1	95.652	253	4	7	178	427	1	249	2.91e-111	399
ASV099	KP204034.1	96.476	227	3	5	205	427	1	226	2.28e-102	370
ASV099	EU834418.1	97.63	211	3	2	218	427	1	210	1.37e-99	361
ASV099	KT887192.1	95.261	211	3	6	218	427	4	208	1.39e-89	327
ASV099	KP204044.1	97.409	193	2	3	237	427	1	192	5e-89	326
ASV099	KP204042.1	95.025	201	4	6	232	427	1	200	1.4e-84	311
ASV099	KP204049.1	94.681	188	2	8	246	427	1	186	8.49e-77	285
# blastn
# Iteration: 0
# Query: ASV0186
# RID: X44GY0EX016
# Database: nt
query acc.ver	subject acc.ver	% identity	alignment length	mismatches	gap opens	q. start	q. end	s. start	s. end	evalue	bit score
# 66 hits found
ASV0186	MN727121.1	96.253	427	16	0	1	427	298	724	0	701
ASV0186	KY283111.1	95.785	427	18	0	1	427	308	734	0	689
ASV0186	KY614184.1	95.785	427	18	0	1	427	325	751	0	689
ASV0186	KP762254.1	95.785	427	18	0	1	427	263	689	0	689
ASV0186	KJ589533.1	95.785	427	18	0	1	427	271	697	0	689
ASV0186	KJ589531.1	95.785	427	18	0	1	427	269	695	0	689
ASV0186	KJ589530.1	95.785	427	18	0	1	427	272	698	0	689
ASV0186	KJ589443.1	95.785	427	18	0	1	427	274	700	0	689
ASV0186	HF952546.1	95.785	427	18	0	1	427	303	729	0	689
ASV0186	LN868450.1	95.785	427	18	0	1	427	67	493	0	689
ASV0186	MK078273.1	95.55	427	19	0	1	427	310	736	0	684
ASV0186	MF077148.1	95.55	427	19	0	1	427	316	742	0	684
ASV0186	MH071317.1	95.55	427	19	0	1	427	318	744	0	684
ASV0186	KY939757.1	95.55	427	19	0	1	427	303	729	0	684
ASV0186	KY614181.1	95.55	427	19	0	1	427	279	705	0	684
ASV0186	KP762269.1	95.55	427	19	0	1	427	264	690	0	684
ASV0186	CP005975.1	95.55	427	19	0	1	427	1070758	1070332	0	684
ASV0186	CP005975.1	95.55	427	19	0	1	427	1688211	1687785	0	684
ASV0186	CP005975.1	95.55	427	19	0	1	427	2437213	2437639	0	684
ASV0186	CP005975.1	95.55	427	19	0	1	427	2744688	2745114	0	684
ASV0186	CP005975.1	95.55	427	19	0	1	427	2854239	2854665	0	684
ASV0186	CP005975.1	95.55	427	19	0	1	427	5914557	5914131	0	684
ASV0186	CP010896.1	95.55	427	19	0	1	427	119233	119659	0	684
ASV0186	CP010896.1	95.55	427	19	0	1	427	745408	745834	0	684
ASV0186	CP010896.1	95.55	427	19	0	1	427	2078039	2078465	0	684
ASV0186	CP010896.1	95.55	427	19	0	1	427	5067829	5067403	0	684
ASV0186	CP010896.1	95.55	427	19	0	1	427	5177713	5177287	0	684
ASV0186	CP010896.1	95.55	427	19	0	1	427	5508128	5507702	0	684
ASV0186	CP007637.1	95.55	427	19	0	1	427	2060047	2060473	0	684
ASV0186	CP007637.1	95.55	427	19	0	1	427	5042387	5041961	0	684
ASV0186	JX885487.1	95.55	427	19	0	1	427	258	684	0	684
ASV0186	MW205789.1	95.55	427	19	0	1	427	310	736	0	684
ASV0186	MW205784.1	95.55	427	19	0	1	427	312	738	0	684
ASV0186	JQ317800.1	95.55	427	19	0	1	427	258	684	0	684
ASV0186	MT974315.1	95.55	427	19	0	1	427	313	739	0	684
ASV0186	MT878378.1	95.55	427	19	0	1	427	344	770	0	684
ASV0186	NR_042392.1	95.55	427	19	0	1	427	275	701	0	684
ASV0186	MN727124.1	95.327	428	19	1	1	427	296	723	0	678
ASV0186	MF467876.1	95.327	428	19	1	1	427	296	723	0	678
ASV0186	MG905905.1	95.519	424	19	0	1	424	294	717	0	678
ASV0186	KR085825.1	95.327	428	19	1	1	427	337	764	0	678
ASV0186	LN774568.1	95.316	427	20	0	1	427	306	732	0	678
ASV0186	KF704109.1	95.327	428	19	1	1	427	294	721	0	678
ASV0186	MW138078.1	95.082	427	21	0	1	427	309	735	0	673
ASV0186	MN733345.1	94.86	428	20	2	1	427	296	722	0	667
ASV0186	KC699535.1	94.86	428	21	1	1	427	276	703	0	667
ASV0186	MG966339.1	94.626	428	22	1	1	427	302	729	0	665
ASV0186	MN629218.1	94.172	429	23	2	1	427	329	757	0	652
ASV0186	KY783400.1	93.968	431	22	4	1	427	314	744	0	649
ASV0186	KY783395.1	92.711	439	20	10	1	427	314	752	1.58e-178	623
ASV0186	KY783401.1	92.677	437	22	10	1	427	314	750	5.7e-178	621
ASV0186	KY783379.1	92.677	437	22	10	1	427	316	752	5.7e-178	621
ASV0186	KY783382.1	92.009	438	24	10	1	427	317	754	5.74e-173	604
ASV0186	KY783377.1	91.837	441	22	14	1	427	313	753	2.06e-172	603
ASV0186	KY783378.1	91.422	443	22	15	1	427	315	757	1.24e-169	593
ASV0186	KY783399.1	89.333	450	25	22	1	427	311	760	1.27e-154	544
ASV0186	MT041040.1	93.403	288	19	0	1	288	345	632	1.33e-119	427
ASV0186	KY783373.1	83.864	471	32	33	1	427	315	785	4.83e-114	409
ASV0186	KP204037.1	93.952	248	10	5	182	427	5	249	2.28e-102	370
ASV0186	KP204046.1	91.418	268	14	9	162	427	1	261	4.93e-99	359
ASV0186	KP204034.1	95.133	226	8	3	205	427	1	226	2.29e-97	353
ASV0186	EU834418.1	96.19	210	8	0	218	427	1	210	1.38e-94	344
ASV0186	KT887192.1	93.81	210	8	4	218	427	4	208	1.4e-84	311
ASV0186	KP204044.1	95.312	192	8	1	237	427	1	192	2.34e-82	303
ASV0186	KP204042.1	93.5	200	9	4	232	427	1	200	1.41e-79	294
ASV0186	KP204049.1	91.444	187	10	6	246	427	1	186	8.61e-67	252
# blastn
# Iteration: 0
# Query: ASV0202
# RID: X44GY0EX016
# Database: nt
query acc.ver	subject acc.ver	% identity	alignment length	mismatches	gap opens	q. start	q. end	s. start	s. end	evalue	bit score
# 66 hits found
ASV0202	MN727121.1	96.487	427	15	0	1	427	298	724	0	706
ASV0202	KY283111.1	96.019	427	17	0	1	427	308	734	0	695
ASV0202	KY614184.1	96.019	427	17	0	1	427	325	751	0	695
ASV0202	KP762254.1	96.019	427	17	0	1	427	263	689	0	695
ASV0202	KJ589533.1	96.019	427	17	0	1	427	271	697	0	695
ASV0202	KJ589531.1	96.019	427	17	0	1	427	269	695	0	695
ASV0202	KJ589530.1	96.019	427	17	0	1	427	272	698	0	695
ASV0202	KJ589443.1	96.019	427	17	0	1	427	274	700	0	695
ASV0202	HF952546.1	96.019	427	17	0	1	427	303	729	0	695
ASV0202	LN868450.1	96.019	427	17	0	1	427	67	493	0	695
ASV0202	MK078273.1	95.785	427	18	0	1	427	310	736	0	689
ASV0202	MF077148.1	95.785	427	18	0	1	427	316	742	0	689
ASV0202	MH071317.1	95.785	427	18	0	1	427	318	744	0	689
ASV0202	KY939757.1	95.785	427	18	0	1	427	303	729	0	689
ASV0202	KY614181.1	95.785	427	18	0	1	427	279	705	0	689
ASV0202	KP762269.1	95.785	427	18	0	1	427	264	690	0	689
ASV0202	CP005975.1	95.785	427	18	0	1	427	1070758	1070332	0	689
ASV0202	CP005975.1	95.785	427	18	0	1	427	1688211	1687785	0	689
ASV0202	CP005975.1	95.785	427	18	0	1	427	2437213	2437639	0	689
ASV0202	CP005975.1	95.785	427	18	0	1	427	2744688	2745114	0	689
ASV0202	CP005975.1	95.785	427	18	0	1	427	2854239	2854665	0	689
ASV0202	CP005975.1	95.785	427	18	0	1	427	5914557	5914131	0	689
ASV0202	CP010896.1	95.785	427	18	0	1	427	119233	119659	0	689
ASV0202	CP010896.1	95.785	427	18	0	1	427	745408	745834	0	689
ASV0202	CP010896.1	95.785	427	18	0	1	427	2078039	2078465	0	689
ASV0202	CP010896.1	95.785	427	18	0	1	427	5067829	5067403	0	689
ASV0202	CP010896.1	95.785	427	18	0	1	427	5177713	5177287	0	689
ASV0202	CP010896.1	95.785	427	18	0	1	427	5508128	5507702	0	689
ASV0202	CP007637.1	95.785	427	18	0	1	427	2060047	2060473	0	689
ASV0202	CP007637.1	95.785	427	18	0	1	427	5042387	5041961	0	689
ASV0202	JX885487.1	95.785	427	18	0	1	427	258	684	0	689
ASV0202	MW205789.1	95.785	427	18	0	1	427	310	736	0	689
ASV0202	MW205784.1	95.785	427	18	0	1	427	312	738	0	689
ASV0202	JQ317800.1	95.785	427	18	0	1	427	258	684	0	689
ASV0202	MT974315.1	95.785	427	18	0	1	427	313	739	0	689
ASV0202	MT878378.1	95.785	427	18	0	1	427	344	770	0	689
ASV0202	NR_042392.1	95.785	427	18	0	1	427	275	701	0	689
ASV0202	MN727124.1	95.561	428	18	1	1	427	296	723	0	684
ASV0202	MF467876.1	95.561	428	18	1	1	427	296	723	0	684
ASV0202	MG905905.1	95.755	424	18	0	1	424	294	717	0	684
ASV0202	KR085825.1	95.561	428	18	1	1	427	337	764	0	684
ASV0202	LN774568.1	95.55	427	19	0	1	427	306	732	0	684
ASV0202	KF704109.1	95.561	428	18	1	1	427	294	721	0	684
ASV0202	MW138078.1	95.316	427	20	0	1	427	309	735	0	678
ASV0202	MN733345.1	95.093	428	19	2	1	427	296	722	0	673
ASV0202	KC699535.1	94.626	428	22	1	1	427	276	703	0	662
ASV0202	MG966339.1	94.393	428	23	1	1	427	302	729	0	660
ASV0202	MN629218.1	94.406	429	22	2	1	427	329	757	0	658
ASV0202	KY783400.1	93.968	431	22	3	1	427	314	744	0	649
ASV0202	KY783395.1	92.938	439	19	10	1	427	314	752	3.4e-180	628
ASV0202	KY783379.1	92.906	437	21	10	1	427	316	752	1.22e-179	627
ASV0202	KY783401.1	92.449	437	23	10	1	427	314	750	2.65e-176	616
ASV0202	KY783382.1	92.237	438	23	10	1	427	317	754	1.23e-174	610
ASV0202	KY783377.1	92.063	441	21	14	1	427	313	753	4.44e-174	608
ASV0202	KY783378.1	91.648	443	21	15	1	427	315	757	2.67e-171	599
ASV0202	KY783399.1	89.556	450	24	22	1	427	311	760	2.73e-156	549
ASV0202	MT041040.1	93.056	288	20	0	1	288	345	632	6.2e-118	422
ASV0202	KY783373.1	84.076	471	31	33	1	427	315	785	1.04e-115	414
ASV0202	KP204037.1	93.952	248	10	5	182	427	5	249	2.28e-102	370
ASV0202	KP204046.1	91.418	268	14	9	162	427	1	261	4.93e-99	359
ASV0202	KP204034.1	95.133	226	8	3	205	427	1	226	2.29e-97	353
ASV0202	EU834418.1	96.19	210	8	0	218	427	1	210	1.38e-94	344
ASV0202	KT887192.1	93.81	210	8	4	218	427	4	208	1.4e-84	311
ASV0202	KP204044.1	95.312	192	8	1	237	427	1	192	2.34e-82	303
ASV0202	KP204042.1	93.5	200	9	4	232	427	1	200	1.41e-79	294
ASV0202	KP204049.1	91.444	187	10	6	246	427	1	186	8.61e-67	252
# blastn
# Iteration: 0
# Query: ASV0214
# RID: X44GY0EX016
# Database: nt
query acc.ver	subject acc.ver	% identity	alignment length	mismatches	gap opens	q. start	q. end	s. start	s. end	evalue	bit score
# 66 hits found
ASV0214	MW138078.1	94.639	429	19	4	1	427	309	735	0	662
ASV0214	MN727121.1	94.379	427	24	0	1	427	298	724	0	656
ASV0214	KY283111.1	94.393	428	22	2	1	427	308	734	0	656
ASV0214	KY614184.1	94.393	428	22	2	1	427	325	751	0	656
ASV0214	KP762254.1	94.393	428	22	2	1	427	263	689	0	656
ASV0214	KJ589533.1	94.393	428	22	2	1	427	271	697	0	656
ASV0214	KJ589531.1	94.393	428	22	2	1	427	269	695	0	656
ASV0214	KJ589530.1	94.393	428	22	2	1	427	272	698	0	656
ASV0214	KJ589443.1	94.393	428	22	2	1	427	274	700	0	656
ASV0214	HF952546.1	94.393	428	22	2	1	427	303	729	0	656
ASV0214	LN868450.1	94.393	428	22	2	1	427	67	493	0	656
ASV0214	MK078273.1	94.159	428	23	2	1	427	310	736	0	651
ASV0214	MF077148.1	94.159	428	23	2	1	427	316	742	0	651
ASV0214	MH071317.1	94.159	428	23	2	1	427	318	744	0	651
ASV0214	KY939757.1	94.159	428	23	2	1	427	303	729	0	651
ASV0214	KY614181.1	94.159	428	23	2	1	427	279	705	0	651
ASV0214	KP762269.1	94.159	428	23	2	1	427	264	690	0	651
ASV0214	CP005975.1	94.159	428	23	2	1	427	1070758	1070332	0	651
ASV0214	CP005975.1	94.159	428	23	2	1	427	1688211	1687785	0	651
ASV0214	CP005975.1	94.159	428	23	2	1	427	2437213	2437639	0	651
ASV0214	CP005975.1	94.159	428	23	2	1	427	2744688	2745114	0	651
ASV0214	CP005975.1	94.159	428	23	2	1	427	2854239	2854665	0	651
ASV0214	CP005975.1	94.159	428	23	2	1	427	5914557	5914131	0	651
ASV0214	CP010896.1	94.159	428	23	2	1	427	119233	119659	0	651
ASV0214	CP010896.1	94.159	428	23	2	1	427	745408	745834	0	651
ASV0214	CP010896.1	94.159	428	23	2	1	427	2078039	2078465	0	651
ASV0214	CP010896.1	94.159	428	23	2	1	427	5067829	5067403	0	651
ASV0214	CP010896.1	94.159	428	23	2	1	427	5177713	5177287	0	651
ASV0214	CP010896.1	94.159	428	23	2	1	427	5508128	5507702	0	651
ASV0214	CP007637.1	94.159	428	23	2	1	427	2060047	2060473	0	651
ASV0214	CP007637.1	94.159	428	23	2	1	427	5042387	5041961	0	651
ASV0214	JX885487.1	94.159	428	23	2	1	427	258	684	0	651
ASV0214	MW205789.1	94.159	428	23	2	1	427	310	736	0	651
ASV0214	MW205784.1	94.159	428	23	2	1	427	312	738	0	651
ASV0214	JQ317800.1	94.159	428	23	2	1	427	258	684	0	651
ASV0214	MT974315.1	94.159	428	23	2	1	427	313	739	0	651
ASV0214	MT878378.1	94.159	428	23	2	1	427	344	770	0	651
ASV0214	NR_042392.1	94.159	428	23	2	1	427	275	701	0	651
ASV0214	MN733345.1	93.939	429	22	4	1	427	296	722	0	645
ASV0214	MN727124.1	93.939	429	23	3	1	427	296	723	0	645
ASV0214	MF467876.1	93.939	429	23	3	1	427	296	723	0	645
ASV0214	MG905905.1	94.118	425	23	2	1	424	294	717	0	645
ASV0214	KR085825.1	93.939	429	23	3	1	427	337	764	0	645
ASV0214	LN774568.1	93.925	428	24	2	1	427	306	732	0	645
ASV0214	KF704109.1	93.939	429	23	3	1	427	294	721	0	645
ASV0214	KC699535.1	93.473	429	25	3	1	427	276	703	0	634
ASV0214	MG966339.1	93.24	429	26	3	1	427	302	729	0	632
ASV0214	MN629218.1	92.791	430	27	4	1	427	329	757	2.05e-177	619
ASV0214	KY783400.1	92.593	432	26	6	1	427	314	744	2.65e-176	616
ASV0214	KY783401.1	92.255	439	20	14	1	427	314	750	1.23e-174	610
ASV0214	KY783379.1	92.255	439	20	14	1	427	316	752	1.23e-174	610
ASV0214	KY783382.1	91.591	440	22	14	1	427	317	754	1.24e-169	593
ASV0214	KY783377.1	91.422	443	20	18	1	427	313	753	4.47e-169	592
ASV0214	KY783395.1	91.364	440	24	12	1	427	314	752	1.61e-168	590
ASV0214	KY783378.1	91.011	445	20	19	1	427	315	757	2.69e-166	582
ASV0214	KY783399.1	88.938	452	23	26	1	427	311	760	2.75e-151	532
ASV0214	MT041040.1	91.611	298	21	4	1	296	345	640	4.83e-114	409
ASV0214	KY783373.1	83.263	472	33	30	1	427	315	785	4.86e-109	392
ASV0214	KP204046.1	91.45	269	12	10	162	427	1	261	4.93e-99	359
ASV0214	KP204037.1	91.968	249	13	7	182	427	5	249	4.97e-94	342
ASV0214	KP204034.1	92.511	227	12	5	205	427	1	226	2.33e-87	320
ASV0214	EU834418.1	93.365	211	12	2	218	427	1	210	1.4e-84	311
ASV0214	KP204044.1	94.271	192	8	3	238	427	2	192	1.82e-78	291
ASV0214	KT887192.1	91.469	211	11	6	218	427	4	208	3.05e-76	283
ASV0214	KP204042.1	92.308	195	9	6	238	427	7	200	6.61e-73	272
ASV0214	KP204049.1	92.513	187	6	8	247	427	2	186	1.43e-69	261
# blastn
# Iteration: 0
# Query: ASV0395
# RID: X44GY0EX016
# Database: nt
query acc.ver	subject acc.ver	% identity	alignment length	mismatches	gap opens	q. start	q. end	s. start	s. end	evalue	bit score
# 66 hits found
ASV0395	MN727121.1	98.829	427	5	0	1	427	298	724	0	761
ASV0395	MW138078.1	98.832	428	3	2	1	427	309	735	0	761
ASV0395	MK078273.1	98.598	428	4	2	1	427	310	736	0	756
ASV0395	MF077148.1	98.598	428	4	2	1	427	316	742	0	756
ASV0395	MH071317.1	98.598	428	4	2	1	427	318	744	0	756
ASV0395	KY939757.1	98.598	428	4	2	1	427	303	729	0	756
ASV0395	KY614181.1	98.598	428	4	2	1	427	279	705	0	756
ASV0395	KP762269.1	98.598	428	4	2	1	427	264	690	0	756
ASV0395	CP005975.1	98.598	428	4	2	1	427	1070758	1070332	0	756
ASV0395	CP005975.1	98.598	428	4	2	1	427	1688211	1687785	0	756
ASV0395	CP005975.1	98.598	428	4	2	1	427	2437213	2437639	0	756
ASV0395	CP005975.1	98.598	428	4	2	1	427	2744688	2745114	0	756
ASV0395	CP005975.1	98.598	428	4	2	1	427	2854239	2854665	0	756
ASV0395	CP005975.1	98.598	428	4	2	1	427	5914557	5914131	0	756
ASV0395	CP010896.1	98.598	428	4	2	1	427	119233	119659	0	756
ASV0395	CP010896.1	98.598	428	4	2	1	427	745408	745834	0	756
ASV0395	CP010896.1	98.598	428	4	2	1	427	2078039	2078465	0	756
ASV0395	CP010896.1	98.598	428	4	2	1	427	5067829	5067403	0	756
ASV0395	CP010896.1	98.598	428	4	2	1	427	5177713	5177287	0	756
ASV0395	CP010896.1	98.598	428	4	2	1	427	5508128	5507702	0	756
ASV0395	CP007637.1	98.598	428	4	2	1	427	2060047	2060473	0	756
ASV0395	CP007637.1	98.598	428	4	2	1	427	5042387	5041961	0	756
ASV0395	JX885487.1	98.598	428	4	2	1	427	258	684	0	756
ASV0395	MW205789.1	98.598	428	4	2	1	427	310	736	0	756
ASV0395	MW205784.1	98.598	428	4	2	1	427	312	738	0	756
ASV0395	JQ317800.1	98.598	428	4	2	1	427	258	684	0	756
ASV0395	MT974315.1	98.598	428	4	2	1	427	313	739	0	756
ASV0395	MT878378.1	98.598	428	4	2	1	427	344	770	0	756
ASV0395	NR_042392.1	98.598	428	4	2	1	427	275	701	0	756
ASV0395	MN727124.1	98.368	429	4	3	1	427	296	723	0	750
ASV0395	MF467876.1	98.368	429	4	3	1	427	296	723	0	750
ASV0395	MG905905.1	98.588	425	4	2	1	424	294	717	0	750
ASV0395	KR085825.1	98.368	429	4	3	1	427	337	764	0	750
ASV0395	LN774568.1	98.364	428	5	2	1	427	306	732	0	750
ASV0395	KF704109.1	98.368	429	4	3	1	427	294	721	0	750
ASV0395	MN733345.1	98.131	428	6	2	1	427	296	722	0	745
ASV0395	KY283111.1	97.897	428	7	2	1	427	308	734	0	739
ASV0395	KY614184.1	97.897	428	7	2	1	427	325	751	0	739
ASV0395	KP762254.1	97.897	428	7	2	1	427	263	689	0	739
ASV0395	KJ589533.1	97.897	428	7	2	1	427	271	697	0	739
ASV0395	KJ589531.1	97.897	428	7	2	1	427	269	695	0	739
ASV0395	KJ589530.1	97.897	428	7	2	1	427	272	698	0	739
ASV0395	KJ589443.1	97.897	428	7	2	1	427	274	700	0	739
ASV0395	HF952546.1	97.897	428	7	2	1	427	303	729	0	739
ASV0395	LN868450.1	97.897	428	7	2	1	427	67	493	0	739
ASV0395	MN629218.1	97.209	430	8	4	1	427	329	757	0	725
ASV0395	KY783379.1	96.347	438	4	12	1	427	316	752	0	710
ASV0395	KY783400.1	95.833	432	12	5	1	427	314	744	0	693
ASV0395	KY783382.1	95.672	439	6	12	1	427	317	754	0	693
ASV0395	KY783395.1	95.455	440	6	12	1	427	314	752	0	689
ASV0395	KY783401.1	95.205	438	9	12	1	427	314	750	0	682
ASV0395	KC699535.1	95.37	432	11	6	1	427	276	703	0	678
ASV0395	MG966339.1	95.139	432	12	6	1	427	302	729	0	676
ASV0395	KY783377.1	94.796	442	7	16	1	427	313	753	0	675
ASV0395	KY783378.1	94.595	444	6	17	1	427	315	757	0	671
ASV0395	KY783399.1	92.461	451	9	24	1	427	311	760	5.7e-178	621
ASV0395	KY783373.1	87.076	472	15	33	1	427	315	785	4.66e-139	492
ASV0395	MT041040.1	93.75	288	18	0	1	288	345	632	2.87e-121	433
ASV0395	KP204046.1	94.424	269	4	11	162	427	1	261	2.25e-112	403
ASV0395	KP204037.1	95.652	253	4	7	178	427	1	249	2.91e-111	399
ASV0395	KP204034.1	96.476	227	3	5	205	427	1	226	2.28e-102	370
ASV0395	EU834418.1	97.63	211	3	2	218	427	1	210	1.37e-99	361
ASV0395	KT887192.1	95.261	211	3	6	218	427	4	208	1.39e-89	327
ASV0395	KP204044.1	97.409	193	2	3	237	427	1	192	5e-89	326
ASV0395	KP204042.1	95.025	201	4	6	232	427	1	200	1.4e-84	311
ASV0395	KP204049.1	94.681	188	2	8	246	427	1	186	8.49e-77	285
# blastn
# Iteration: 0
# Query: ASV0408
# RID: X44GY0EX016
# Database: nt
query acc.ver	subject acc.ver	% identity	alignment length	mismatches	gap opens	q. start	q. end	s. start	s. end	evalue	bit score
# 66 hits found
ASV0408	KY283111.1	96.019	427	17	0	1	427	308	734	0	695
ASV0408	KY614184.1	96.019	427	17	0	1	427	325	751	0	695
ASV0408	KP762254.1	96.019	427	17	0	1	427	263	689	0	695
ASV0408	KJ589533.1	96.019	427	17	0	1	427	271	697	0	695
ASV0408	KJ589531.1	96.019	427	17	0	1	427	269	695	0	695
ASV0408	KJ589530.1	96.019	427	17	0	1	427	272	698	0	695
ASV0408	KJ589443.1	96.019	427	17	0	1	427	274	700	0	695
ASV0408	HF952546.1	96.019	427	17	0	1	427	303	729	0	695
ASV0408	LN868450.1	96.019	427	17	0	1	427	67	493	0	695
ASV0408	MN727121.1	95.785	427	18	0	1	427	298	724	0	689
ASV0408	MK078273.1	95.785	427	18	0	1	427	310	736	0	689
ASV0408	MF077148.1	95.785	427	18	0	1	427	316	742	0	689
ASV0408	MH071317.1	95.785	427	18	0	1	427	318	744	0	689
ASV0408	KY939757.1	95.785	427	18	0	1	427	303	729	0	689
ASV0408	KY614181.1	95.785	427	18	0	1	427	279	705	0	689
ASV0408	KP762269.1	95.785	427	18	0	1	427	264	690	0	689
ASV0408	CP005975.1	95.785	427	18	0	1	427	1070758	1070332	0	689
ASV0408	CP005975.1	95.785	427	18	0	1	427	1688211	1687785	0	689
ASV0408	CP005975.1	95.785	427	18	0	1	427	2437213	2437639	0	689
ASV0408	CP005975.1	95.785	427	18	0	1	427	2744688	2745114	0	689
ASV0408	CP005975.1	95.785	427	18	0	1	427	2854239	2854665	0	689
ASV0408	CP005975.1	95.785	427	18	0	1	427	5914557	5914131	0	689
ASV0408	CP010896.1	95.785	427	18	0	1	427	119233	119659	0	689
ASV0408	CP010896.1	95.785	427	18	0	1	427	745408	745834	0	689
ASV0408	CP010896.1	95.785	427	18	0	1	427	2078039	2078465	0	689
ASV0408	CP010896.1	95.785	427	18	0	1	427	5067829	5067403	0	689
ASV0408	CP010896.1	95.785	427	18	0	1	427	5177713	5177287	0	689
ASV0408	CP010896.1	95.785	427	18	0	1	427	5508128	5507702	0	689
ASV0408	CP007637.1	95.785	427	18	0	1	427	2060047	2060473	0	689
ASV0408	CP007637.1	95.785	427	18	0	1	427	5042387	5041961	0	689
ASV0408	JX885487.1	95.785	427	18	0	1	427	258	684	0	689
ASV0408	MW205789.1	95.785	427	18	0	1	427	310	736	0	689
ASV0408	MW205784.1	95.785	427	18	0	1	427	312	738	0	689
ASV0408	JQ317800.1	95.785	427	18	0	1	427	258	684	0	689
ASV0408	MW138078.1	95.785	427	18	0	1	427	309	735	0	689
ASV0408	MT974315.1	95.785	427	18	0	1	427	313	739	0	689
ASV0408	MT878378.1	95.785	427	18	0	1	427	344	770	0	689
ASV0408	NR_042392.1	95.785	427	18	0	1	427	275	701	0	689
ASV0408	MN733345.1	95.561	428	17	2	1	427	296	722	0	684
ASV0408	MN727124.1	95.561	428	18	1	1	427	296	723	0	684
ASV0408	MF467876.1	95.561	428	18	1	1	427	296	723	0	684
ASV0408	MG905905.1	95.755	424	18	0	1	424	294	717	0	684
ASV0408	KR085825.1	95.561	428	18	1	1	427	337	764	0	684
ASV0408	LN774568.1	95.55	427	19	0	1	427	306	732	0	684
ASV0408	KF704109.1	95.561	428	18	1	1	427	294	721	0	684
ASV0408	KC699535.1	95.093	428	20	1	1	427	276	703	0	673
ASV0408	MG966339.1	94.86	428	21	1	1	427	302	729	0	671
ASV0408	MN629218.1	94.406	429	22	2	1	427	329	757	0	658
ASV0408	KY783400.1	94.2	431	21	4	1	427	314	744	0	654
ASV0408	KY783379.1	93.593	437	18	10	1	427	316	752	0	643
ASV0408	KY783401.1	93.135	437	20	10	1	427	314	750	0	632
ASV0408	KY783395.1	92.711	439	20	10	1	427	314	752	1.58e-178	623
ASV0408	KY783377.1	92.517	441	19	14	1	427	313	753	2.05e-177	619
ASV0408	KY783382.1	92.466	438	22	10	1	427	317	754	2.65e-176	616
ASV0408	KY783378.1	92.099	443	19	15	1	427	315	757	1.23e-174	610
ASV0408	KY783399.1	90	450	22	22	1	427	311	760	1.26e-159	560
ASV0408	MT041040.1	92.568	296	22	0	1	296	345	640	4.79e-119	425
ASV0408	KY783373.1	84.289	471	30	31	1	427	315	785	2.23e-117	420
ASV0408	KP204046.1	93.284	268	9	9	162	427	1	261	2.26e-107	387
ASV0408	KP204037.1	94.444	252	9	5	178	427	1	249	2.93e-106	383
ASV0408	KP204034.1	95.133	226	8	3	205	427	1	226	2.29e-97	353
ASV0408	EU834418.1	96.19	210	8	0	218	427	1	210	1.38e-94	344
ASV0408	KT887192.1	93.81	210	8	4	218	427	4	208	1.4e-84	311
ASV0408	KP204044.1	95.833	192	7	1	237	427	1	192	5.04e-84	309
ASV0408	KP204042.1	93.5	200	9	4	232	427	1	200	1.41e-79	294
ASV0408	KP204049.1	93.048	187	7	6	246	427	1	186	8.55e-72	268
# blastn
# Iteration: 0
# Query: ASV0603
# RID: X44GY0EX016
# Database: nt
query acc.ver	subject acc.ver	% identity	alignment length	mismatches	gap opens	q. start	q. end	s. start	s. end	evalue	bit score
# 66 hits found
ASV0603	MN727121.1	96.019	427	17	0	1	427	298	724	0	695
ASV0603	KY283111.1	95.55	427	19	0	1	427	308	734	0	684
ASV0603	KY614184.1	95.55	427	19	0	1	427	325	751	0	684
ASV0603	KP762254.1	95.55	427	19	0	1	427	263	689	0	684
ASV0603	KJ589533.1	95.55	427	19	0	1	427	271	697	0	684
ASV0603	KJ589531.1	95.55	427	19	0	1	427	269	695	0	684
ASV0603	KJ589530.1	95.55	427	19	0	1	427	272	698	0	684
ASV0603	KJ589443.1	95.55	427	19	0	1	427	274	700	0	684
ASV0603	HF952546.1	95.55	427	19	0	1	427	303	729	0	684
ASV0603	LN868450.1	95.55	427	19	0	1	427	67	493	0	684
ASV0603	MK078273.1	95.316	427	20	0	1	427	310	736	0	678
ASV0603	MF077148.1	95.316	427	20	0	1	427	316	742	0	678
ASV0603	MH071317.1	95.316	427	20	0	1	427	318	744	0	678
ASV0603	KY939757.1	95.316	427	20	0	1	427	303	729	0	678
ASV0603	KY614181.1	95.316	427	20	0	1	427	279	705	0	678
ASV0603	KP762269.1	95.316	427	20	0	1	427	264	690	0	678
ASV0603	CP005975.1	95.316	427	20	0	1	427	1070758	1070332	0	678
ASV0603	CP005975.1	95.316	427	20	0	1	427	1688211	1687785	0	678
ASV0603	CP005975.1	95.316	427	20	0	1	427	2437213	2437639	0	678
ASV0603	CP005975.1	95.316	427	20	0	1	427	2744688	2745114	0	678
ASV0603	CP005975.1	95.316	427	20	0	1	427	2854239	2854665	0	678
ASV0603	CP005975.1	95.316	427	20	0	1	427	5914557	5914131	0	678
ASV0603	CP010896.1	95.316	427	20	0	1	427	119233	119659	0	678
ASV0603	CP010896.1	95.316	427	20	0	1	427	745408	745834	0	678
ASV0603	CP010896.1	95.316	427	20	0	1	427	2078039	2078465	0	678
ASV0603	CP010896.1	95.316	427	20	0	1	427	5067829	5067403	0	678
ASV0603	CP010896.1	95.316	427	20	0	1	427	5177713	5177287	0	678
ASV0603	CP010896.1	95.316	427	20	0	1	427	5508128	5507702	0	678
ASV0603	CP007637.1	95.316	427	20	0	1	427	2060047	2060473	0	678
ASV0603	CP007637.1	95.316	427	20	0	1	427	5042387	5041961	0	678
ASV0603	JX885487.1	95.316	427	20	0	1	427	258	684	0	678
ASV0603	MW205789.1	95.316	427	20	0	1	427	310	736	0	678
ASV0603	MW205784.1	95.316	427	20	0	1	427	312	738	0	678
ASV0603	JQ317800.1	95.316	427	20	0	1	427	258	684	0	678
ASV0603	MW138078.1	95.316	427	20	0	1	427	309	735	0	678
ASV0603	MT974315.1	95.316	427	20	0	1	427	313	739	0	678
ASV0603	MT878378.1	95.316	427	20	0	1	427	344	770	0	678
ASV0603	NR_042392.1	95.316	427	20	0	1	427	275	701	0	678
ASV0603	MN727124.1	95.093	428	20	1	1	427	296	723	0	673
ASV0603	MF467876.1	95.093	428	20	1	1	427	296	723	0	673
ASV0603	MG905905.1	95.283	424	20	0	1	424	294	717	0	673
ASV0603	KR085825.1	95.093	428	20	1	1	427	337	764	0	673
ASV0603	LN774568.1	95.082	427	21	0	1	427	306	732	0	673
ASV0603	KF704109.1	95.093	428	20	1	1	427	294	721	0	673
ASV0603	MN733345.1	94.626	428	21	2	1	427	296	722	0	662
ASV0603	KC699535.1	94.626	428	22	1	1	427	276	703	0	662
ASV0603	MG966339.1	94.393	428	23	1	1	427	302	729	0	660
ASV0603	MN629218.1	93.939	429	24	2	1	427	329	757	0	647
ASV0603	KY783400.1	93.735	431	23	4	1	427	314	744	0	643
ASV0603	KY783401.1	92.906	437	21	10	1	427	314	750	1.22e-179	627
ASV0603	KY783379.1	92.906	437	21	10	1	427	316	752	1.22e-179	627
ASV0603	KY783395.1	92.483	439	21	10	1	427	314	752	7.37e-177	617
ASV0603	KY783382.1	92.237	438	23	10	1	427	317	754	1.23e-174	610
ASV0603	KY783377.1	92.063	441	21	14	1	427	313	753	4.44e-174	608
ASV0603	KY783378.1	91.648	443	21	15	1	427	315	757	2.67e-171	599
ASV0603	KY783399.1	89.556	450	24	22	1	427	311	760	2.73e-156	549
ASV0603	MT041040.1	93.75	288	18	0	1	288	345	632	2.87e-121	433
ASV0603	KY783373.1	84.076	471	31	33	1	427	315	785	1.04e-115	414
ASV0603	KP204037.1	93.952	248	10	5	182	427	5	249	2.28e-102	370
ASV0603	KP204046.1	91.791	268	13	9	162	427	1	261	1.06e-100	364
ASV0603	KP204034.1	94.69	226	9	3	205	427	1	226	1.07e-95	348
ASV0603	EU834418.1	95.714	210	9	0	218	427	1	210	6.42e-93	339
ASV0603	KT887192.1	93.333	210	9	4	218	427	4	208	6.52e-83	305
ASV0603	KP204044.1	95.312	192	8	1	237	427	1	192	2.34e-82	303
ASV0603	KP204042.1	93	200	10	4	232	427	1	200	6.56e-78	289
ASV0603	KP204049.1	91.444	187	10	6	246	427	1	186	8.61e-67	252
# blastn
# Iteration: 0
# Query: ASV0645
# RID: X44GY0EX016
# Database: nt
query acc.ver	subject acc.ver	% identity	alignment length	mismatches	gap opens	q. start	q. end	s. start	s. end	evalue	bit score
# 66 hits found
ASV0645	MN727121.1	96.487	427	15	0	1	427	298	724	0	706
ASV0645	KY283111.1	95.55	427	19	0	1	427	308	734	0	684
ASV0645	KY614184.1	95.55	427	19	0	1	427	325	751	0	684
ASV0645	KP762254.1	95.55	427	19	0	1	427	263	689	0	684
ASV0645	KJ589533.1	95.55	427	19	0	1	427	271	697	0	684
ASV0645	KJ589531.1	95.55	427	19	0	1	427	269	695	0	684
ASV0645	KJ589530.1	95.55	427	19	0	1	427	272	698	0	684
ASV0645	KJ589443.1	95.55	427	19	0	1	427	274	700	0	684
ASV0645	HF952546.1	95.55	427	19	0	1	427	303	729	0	684
ASV0645	LN868450.1	95.55	427	19	0	1	427	67	493	0	684
ASV0645	MK078273.1	95.316	427	20	0	1	427	310	736	0	678
ASV0645	MF077148.1	95.316	427	20	0	1	427	316	742	0	678
ASV0645	MH071317.1	95.316	427	20	0	1	427	318	744	0	678
ASV0645	KY939757.1	95.316	427	20	0	1	427	303	729	0	678
ASV0645	KY614181.1	95.316	427	20	0	1	427	279	705	0	678
ASV0645	KP762269.1	95.316	427	20	0	1	427	264	690	0	678
ASV0645	CP005975.1	95.316	427	20	0	1	427	1070758	1070332	0	678
ASV0645	CP005975.1	95.316	427	20	0	1	427	1688211	1687785	0	678
ASV0645	CP005975.1	95.316	427	20	0	1	427	2437213	2437639	0	678
ASV0645	CP005975.1	95.316	427	20	0	1	427	2744688	2745114	0	678
ASV0645	CP005975.1	95.316	427	20	0	1	427	2854239	2854665	0	678
ASV0645	CP005975.1	95.316	427	20	0	1	427	5914557	5914131	0	678
ASV0645	CP010896.1	95.316	427	20	0	1	427	119233	119659	0	678
ASV0645	CP010896.1	95.316	427	20	0	1	427	745408	745834	0	678
ASV0645	CP010896.1	95.316	427	20	0	1	427	2078039	2078465	0	678
ASV0645	CP010896.1	95.316	427	20	0	1	427	5067829	5067403	0	678
ASV0645	CP010896.1	95.316	427	20	0	1	427	5177713	5177287	0	678
ASV0645	CP010896.1	95.316	427	20	0	1	427	5508128	5507702	0	678
ASV0645	CP007637.1	95.316	427	20	0	1	427	2060047	2060473	0	678
ASV0645	CP007637.1	95.316	427	20	0	1	427	5042387	5041961	0	678
ASV0645	JX885487.1	95.316	427	20	0	1	427	258	684	0	678
ASV0645	MW205789.1	95.316	427	20	0	1	427	310	736	0	678
ASV0645	MW205784.1	95.316	427	20	0	1	427	312	738	0	678
ASV0645	JQ317800.1	95.316	427	20	0	1	427	258	684	0	678
ASV0645	MW138078.1	95.316	427	20	0	1	427	309	735	0	678
ASV0645	MT974315.1	95.316	427	20	0	1	427	313	739	0	678
ASV0645	MT878378.1	95.316	427	20	0	1	427	344	770	0	678
ASV0645	NR_042392.1	95.316	427	20	0	1	427	275	701	0	678
ASV0645	MN733345.1	95.093	428	19	2	1	427	296	722	0	673
ASV0645	MN727124.1	95.093	428	20	1	1	427	296	723	0	673
ASV0645	MF467876.1	95.093	428	20	1	1	427	296	723	0	673
ASV0645	MG905905.1	95.283	424	20	0	1	424	294	717	0	673
ASV0645	KR085825.1	95.093	428	20	1	1	427	337	764	0	673
ASV0645	LN774568.1	95.082	427	21	0	1	427	306	732	0	673
ASV0645	KF704109.1	95.093	428	20	1	1	427	294	721	0	673
ASV0645	KC699535.1	94.626	428	22	1	1	427	276	703	0	662
ASV0645	MG966339.1	94.393	428	23	1	1	427	302	729	0	660
ASV0645	MN629218.1	93.939	429	24	2	1	427	329	757	0	647
ASV0645	KY783400.1	93.735	431	23	4	1	427	314	744	0	643
ASV0645	KY783401.1	92.906	437	21	10	1	427	314	750	1.22e-179	627
ASV0645	KY783379.1	92.906	437	21	10	1	427	316	752	1.22e-179	627
ASV0645	KY783395.1	92.483	439	21	10	1	427	314	752	7.37e-177	617
ASV0645	KY783382.1	92.237	438	23	10	1	427	317	754	1.23e-174	610
ASV0645	KY783377.1	92.063	441	21	14	1	427	313	753	4.44e-174	608
ASV0645	KY783378.1	91.648	443	21	15	1	427	315	757	2.67e-171	599
ASV0645	KY783399.1	89.556	450	24	22	1	427	311	760	2.73e-156	549
ASV0645	MT041040.1	93.403	288	19	0	1	288	345	632	1.33e-119	427
ASV0645	KY783373.1	84.076	471	31	33	1	427	315	785	1.04e-115	414
ASV0645	KP204046.1	91.791	268	13	9	162	427	1	261	1.06e-100	364
ASV0645	KP204037.1	93.548	248	11	5	182	427	5	249	1.06e-100	364
ASV0645	KP204034.1	94.69	226	9	3	205	427	1	226	1.07e-95	348
ASV0645	EU834418.1	95.714	210	9	0	218	427	1	210	6.42e-93	339
ASV0645	KT887192.1	93.333	210	9	4	218	427	4	208	6.52e-83	305
ASV0645	KP204044.1	94.792	192	9	1	237	427	1	192	1.09e-80	298
ASV0645	KP204042.1	93	200	10	4	232	427	1	200	6.56e-78	289
ASV0645	KP204049.1	91.979	187	9	6	246	427	1	186	1.85e-68	257
# blastn
# Iteration: 0
# Query: ASV0813
# RID: X44GY0EX016
# Database: nt
query acc.ver	subject acc.ver	% identity	alignment length	mismatches	gap opens	q. start	q. end	s. start	s. end	evalue	bit score
# 66 hits found
ASV0813	KY283111.1	96.956	427	13	0	1	427	308	734	0	717
ASV0813	KY614184.1	96.956	427	13	0	1	427	325	751	0	717
ASV0813	KP762254.1	96.956	427	13	0	1	427	263	689	0	717
ASV0813	KJ589533.1	96.956	427	13	0	1	427	271	697	0	717
ASV0813	KJ589531.1	96.956	427	13	0	1	427	269	695	0	717
ASV0813	KJ589530.1	96.956	427	13	0	1	427	272	698	0	717
ASV0813	KJ589443.1	96.956	427	13	0	1	427	274	700	0	717
ASV0813	HF952546.1	96.956	427	13	0	1	427	303	729	0	717
ASV0813	LN868450.1	96.956	427	13	0	1	427	67	493	0	717
ASV0813	MN727121.1	96.253	427	16	0	1	427	298	724	0	701
ASV0813	MK078273.1	96.019	427	17	0	1	427	310	736	0	695
ASV0813	MF077148.1	96.019	427	17	0	1	427	316	742	0	695
ASV0813	MH071317.1	96.019	427	17	0	1	427	318	744	0	695
ASV0813	KY939757.1	96.019	427	17	0	1	427	303	729	0	695
ASV0813	KY614181.1	96.019	427	17	0	1	427	279	705	0	695
ASV0813	KP762269.1	96.019	427	17	0	1	427	264	690	0	695
ASV0813	CP005975.1	96.019	427	17	0	1	427	1070758	1070332	0	695
ASV0813	CP005975.1	96.019	427	17	0	1	427	1688211	1687785	0	695
ASV0813	CP005975.1	96.019	427	17	0	1	427	2437213	2437639	0	695
ASV0813	CP005975.1	96.019	427	17	0	1	427	2744688	2745114	0	695
ASV0813	CP005975.1	96.019	427	17	0	1	427	2854239	2854665	0	695
ASV0813	CP005975.1	96.019	427	17	0	1	427	5914557	5914131	0	695
ASV0813	LN774568.1	96.019	427	17	0	1	427	306	732	0	695
ASV0813	CP010896.1	96.019	427	17	0	1	427	119233	119659	0	695
ASV0813	CP010896.1	96.019	427	17	0	1	427	745408	745834	0	695
ASV0813	CP010896.1	96.019	427	17	0	1	427	2078039	2078465	0	695
ASV0813	CP010896.1	96.019	427	17	0	1	427	5067829	5067403	0	695
ASV0813	CP010896.1	96.019	427	17	0	1	427	5177713	5177287	0	695
ASV0813	CP010896.1	96.019	427	17	0	1	427	5508128	5507702	0	695
ASV0813	CP007637.1	96.019	427	17	0	1	427	2060047	2060473	0	695
ASV0813	CP007637.1	96.019	427	17	0	1	427	5042387	5041961	0	695
ASV0813	JX885487.1	96.019	427	17	0	1	427	258	684	0	695
ASV0813	MW205789.1	96.019	427	17	0	1	427	310	736	0	695
ASV0813	MW205784.1	96.019	427	17	0	1	427	312	738	0	695
ASV0813	JQ317800.1	96.019	427	17	0	1	427	258	684	0	695
ASV0813	MT974315.1	96.019	427	17	0	1	427	313	739	0	695
ASV0813	MT878378.1	96.019	427	17	0	1	427	344	770	0	695
ASV0813	NR_042392.1	96.019	427	17	0	1	427	275	701	0	695
ASV0813	MN727124.1	95.794	428	17	1	1	427	296	723	0	689
ASV0813	MF467876.1	95.794	428	17	1	1	427	296	723	0	689
ASV0813	MG905905.1	95.991	424	17	0	1	424	294	717	0	689
ASV0813	KR085825.1	95.794	428	17	1	1	427	337	764	0	689
ASV0813	KF704109.1	95.794	428	17	1	1	427	294	721	0	689
ASV0813	MW138078.1	95.55	427	19	0	1	427	309	735	0	684
ASV0813	MN733345.1	95.082	427	21	0	1	427	296	722	0	673
ASV0813	KY783400.1	94.664	431	19	3	1	427	314	744	0	665
ASV0813	MN629218.1	94.639	429	21	2	1	427	329	757	0	664
ASV0813	KC699535.1	93.692	428	26	1	1	427	276	703	0	640
ASV0813	MG966339.1	93.458	428	27	1	1	427	302	729	0	638
ASV0813	KY783395.1	93.166	439	18	10	1	427	314	752	0	634
ASV0813	KY783379.1	93.135	437	20	10	1	427	316	752	0	632
ASV0813	KY783401.1	92.677	437	22	10	1	427	314	750	5.7e-178	621
ASV0813	KY783382.1	92.466	438	22	10	1	427	317	754	2.65e-176	616
ASV0813	KY783377.1	92.063	441	21	14	1	427	313	753	4.44e-174	608
ASV0813	KY783378.1	91.648	443	21	15	1	427	315	757	2.67e-171	599
ASV0813	KY783399.1	89.556	450	24	22	1	427	311	760	2.73e-156	549
ASV0813	KY783373.1	84.289	471	30	33	1	427	315	785	2.23e-117	420
ASV0813	MT041040.1	91.667	288	24	0	1	288	345	632	2.91e-111	399
ASV0813	KP204037.1	93.548	248	11	5	182	427	5	249	1.06e-100	364
ASV0813	KP204046.1	91.045	268	15	9	162	427	1	261	2.29e-97	353
ASV0813	KP204034.1	94.69	226	9	3	205	427	1	226	1.07e-95	348
ASV0813	EU834418.1	95.714	210	9	0	218	427	1	210	6.42e-93	339
ASV0813	KT887192.1	93.333	210	9	4	218	427	4	208	6.52e-83	305
ASV0813	KP204044.1	94.792	192	9	1	237	427	1	192	1.09e-80	298
ASV0813	KP204042.1	93	200	10	4	232	427	1	200	6.56e-78	289
ASV0813	KP204049.1	91.398	186	10	6	247	427	2	186	3.1e-66	250
# blastn
# Iteration: 0
# Query: ASV0855
# RID: X44GY0EX016
# Database: nt
query acc.ver	subject acc.ver	% identity	alignment length	mismatches	gap opens	q. start	q. end	s. start	s. end	evalue	bit score
# 66 hits found
ASV0855	KC699535.1	98.131	428	7	1	1	427	276	703	0	745
ASV0855	MG966339.1	97.897	428	8	1	1	427	302	729	0	743
ASV0855	MN727121.1	96.744	430	8	3	1	427	298	724	0	712
ASV0855	MN733345.1	96.028	428	15	2	1	427	296	722	0	695
ASV0855	MK078273.1	95.794	428	16	2	1	427	310	736	0	689
ASV0855	MF077148.1	95.794	428	16	2	1	427	316	742	0	689
ASV0855	MH071317.1	95.794	428	16	2	1	427	318	744	0	689
ASV0855	KY939757.1	95.794	428	16	2	1	427	303	729	0	689
ASV0855	KY283111.1	95.785	427	18	0	1	427	308	734	0	689
ASV0855	KY614184.1	95.785	427	18	0	1	427	325	751	0	689
ASV0855	KY614181.1	95.794	428	16	2	1	427	279	705	0	689
ASV0855	KP762269.1	95.794	428	16	2	1	427	264	690	0	689
ASV0855	KP762254.1	95.785	427	18	0	1	427	263	689	0	689
ASV0855	CP005975.1	95.794	428	16	2	1	427	1070758	1070332	0	689
ASV0855	CP005975.1	95.794	428	16	2	1	427	1688211	1687785	0	689
ASV0855	CP005975.1	95.794	428	16	2	1	427	2437213	2437639	0	689
ASV0855	CP005975.1	95.794	428	16	2	1	427	2744688	2745114	0	689
ASV0855	CP005975.1	95.794	428	16	2	1	427	2854239	2854665	0	689
ASV0855	CP005975.1	95.794	428	16	2	1	427	5914557	5914131	0	689
ASV0855	CP010896.1	95.794	428	16	2	1	427	119233	119659	0	689
ASV0855	CP010896.1	95.794	428	16	2	1	427	745408	745834	0	689
ASV0855	CP010896.1	95.794	428	16	2	1	427	2078039	2078465	0	689
ASV0855	CP010896.1	95.794	428	16	2	1	427	5067829	5067403	0	689
ASV0855	CP010896.1	95.794	428	16	2	1	427	5177713	5177287	0	689
ASV0855	CP010896.1	95.794	428	16	2	1	427	5508128	5507702	0	689
ASV0855	KJ589533.1	95.785	427	18	0	1	427	271	697	0	689
ASV0855	KJ589531.1	95.785	427	18	0	1	427	269	695	0	689
ASV0855	KJ589530.1	95.785	427	18	0	1	427	272	698	0	689
ASV0855	KJ589443.1	95.785	427	18	0	1	427	274	700	0	689
ASV0855	CP007637.1	95.794	428	16	2	1	427	2060047	2060473	0	689
ASV0855	CP007637.1	95.794	428	16	2	1	427	5042387	5041961	0	689
ASV0855	HF952546.1	95.785	427	18	0	1	427	303	729	0	689
ASV0855	JX885487.1	95.794	428	16	2	1	427	258	684	0	689
ASV0855	MW205789.1	95.794	428	16	2	1	427	310	736	0	689
ASV0855	MW205784.1	95.794	428	16	2	1	427	312	738	0	689
ASV0855	JQ317800.1	95.794	428	16	2	1	427	258	684	0	689
ASV0855	MW138078.1	95.794	428	16	2	1	427	309	735	0	689
ASV0855	MT974315.1	95.794	428	16	2	1	427	313	739	0	689
ASV0855	MT878378.1	95.794	428	16	2	1	427	344	770	0	689
ASV0855	LN868450.1	95.785	427	18	0	1	427	67	493	0	689
ASV0855	NR_042392.1	95.794	428	16	2	1	427	275	701	0	689
ASV0855	MN727124.1	95.571	429	16	3	1	427	296	723	0	684
ASV0855	MF467876.1	95.571	429	16	3	1	427	296	723	0	684
ASV0855	MG905905.1	95.765	425	16	2	1	424	294	717	0	684
ASV0855	KR085825.1	95.571	429	16	3	1	427	337	764	0	684
ASV0855	LN774568.1	95.571	429	15	4	1	427	306	732	0	684
ASV0855	KF704109.1	95.571	429	16	3	1	427	294	721	0	684
ASV0855	MN629218.1	94.419	430	20	4	1	427	329	757	0	658
ASV0855	KY783400.1	93.968	431	22	4	1	427	314	744	0	649
ASV0855	KY783379.1	93.379	438	17	11	1	427	316	752	0	638
ASV0855	KY783401.1	93.151	438	18	12	1	427	314	750	0	632
ASV0855	KY783382.1	93.166	439	17	12	1	427	317	754	0	632
ASV0855	KY783377.1	92.76	442	16	14	1	427	313	753	4.4e-179	625
ASV0855	KY783395.1	92.727	440	18	12	1	427	314	752	1.58e-178	623
ASV0855	KY783378.1	92.099	443	19	16	1	427	315	757	1.23e-174	610
ASV0855	KY783399.1	90	450	22	21	1	427	311	760	1.26e-159	560
ASV0855	MT041040.1	97.222	288	8	0	1	288	345	632	6.03e-138	488
ASV0855	KY783373.1	84.534	472	27	35	1	427	315	785	4.79e-119	425
ASV0855	KP204046.1	93.657	268	8	9	162	427	1	261	4.86e-109	392
ASV0855	KP204037.1	94.841	252	8	5	178	427	1	249	6.29e-108	388
ASV0855	KP204034.1	96.018	226	6	3	205	427	1	226	1.06e-100	364
ASV0855	EU834418.1	97.143	210	6	0	218	427	1	210	6.38e-98	355
ASV0855	KT887192.1	94.762	210	6	4	218	427	4	208	6.47e-88	322
ASV0855	KP204044.1	96.354	192	6	1	237	427	1	192	1.08e-85	315
ASV0855	KP204042.1	94.5	200	7	4	232	427	1	200	6.52e-83	305
ASV0855	KP204049.1	93.583	187	6	6	246	427	1	186	1.84e-73	274
# blastn
# Iteration: 0
# Query: ASV01119
# RID: X44GY0EX016
# Database: nt
query acc.ver	subject acc.ver	% identity	alignment length	mismatches	gap opens	q. start	q. end	s. start	s. end	evalue	bit score
# 66 hits found
ASV01119	KY283111.1	97.43	428	9	2	1	427	308	734	0	728
ASV01119	KY614184.1	97.43	428	9	2	1	427	325	751	0	728
ASV01119	KP762254.1	97.43	428	9	2	1	427	263	689	0	728
ASV01119	KJ589533.1	97.43	428	9	2	1	427	271	697	0	728
ASV01119	KJ589531.1	97.43	428	9	2	1	427	269	695	0	728
ASV01119	KJ589530.1	97.43	428	9	2	1	427	272	698	0	728
ASV01119	KJ589443.1	97.43	428	9	2	1	427	274	700	0	728
ASV01119	HF952546.1	97.43	428	9	2	1	427	303	729	0	728
ASV01119	MW138078.1	97.43	428	9	2	1	427	309	735	0	728
ASV01119	LN868450.1	97.43	428	9	2	1	427	67	493	0	728
ASV01119	MK078273.1	97.196	428	10	2	1	427	310	736	0	723
ASV01119	MF077148.1	97.196	428	10	2	1	427	316	742	0	723
ASV01119	MH071317.1	97.196	428	10	2	1	427	318	744	0	723
ASV01119	KY939757.1	97.196	428	10	2	1	427	303	729	0	723
ASV01119	KY614181.1	97.196	428	10	2	1	427	279	705	0	723
ASV01119	KP762269.1	97.196	428	10	2	1	427	264	690	0	723
ASV01119	CP005975.1	97.196	428	10	2	1	427	1070758	1070332	0	723
ASV01119	CP005975.1	97.196	428	10	2	1	427	1688211	1687785	0	723
ASV01119	CP005975.1	97.196	428	10	2	1	427	2437213	2437639	0	723
ASV01119	CP005975.1	97.196	428	10	2	1	427	2744688	2745114	0	723
ASV01119	CP005975.1	97.196	428	10	2	1	427	2854239	2854665	0	723
ASV01119	CP005975.1	97.196	428	10	2	1	427	5914557	5914131	0	723
ASV01119	CP010896.1	97.196	428	10	2	1	427	119233	119659	0	723
ASV01119	CP010896.1	97.196	428	10	2	1	427	745408	745834	0	723
ASV01119	CP010896.1	97.196	428	10	2	1	427	2078039	2078465	0	723
ASV01119	CP010896.1	97.196	428	10	2	1	427	5067829	5067403	0	723
ASV01119	CP010896.1	97.196	428	10	2	1	427	5177713	5177287	0	723
ASV01119	CP010896.1	97.196	428	10	2	1	427	5508128	5507702	0	723
ASV01119	CP007637.1	97.196	428	10	2	1	427	2060047	2060473	0	723
ASV01119	CP007637.1	97.196	428	10	2	1	427	5042387	5041961	0	723
ASV01119	JX885487.1	97.196	428	10	2	1	427	258	684	0	723
ASV01119	MW205789.1	97.196	428	10	2	1	427	310	736	0	723
ASV01119	MW205784.1	97.196	428	10	2	1	427	312	738	0	723
ASV01119	JQ317800.1	97.196	428	10	2	1	427	258	684	0	723
ASV01119	MT974315.1	97.196	428	10	2	1	427	313	739	0	723
ASV01119	MT878378.1	97.196	428	10	2	1	427	344	770	0	723
ASV01119	NR_042392.1	97.196	428	10	2	1	427	275	701	0	723
ASV01119	MN733345.1	96.97	429	9	4	1	427	296	722	0	717
ASV01119	MN727124.1	96.97	429	10	3	1	427	296	723	0	717
ASV01119	MN727121.1	96.956	427	13	0	1	427	298	724	0	717
ASV01119	MF467876.1	96.97	429	10	3	1	427	296	723	0	717
ASV01119	MG905905.1	97.176	425	10	2	1	424	294	717	0	717
ASV01119	KR085825.1	96.97	429	10	3	1	427	337	764	0	717
ASV01119	LN774568.1	96.963	428	11	2	1	427	306	732	0	717
ASV01119	KF704109.1	96.97	429	10	3	1	427	294	721	0	717
ASV01119	KC699535.1	96.97	429	10	3	1	427	276	703	0	717
ASV01119	MG966339.1	96.737	429	11	3	1	427	302	729	0	715
ASV01119	MN629218.1	95.814	430	14	4	1	427	329	757	0	691
ASV01119	KY783400.1	95.602	432	13	6	1	427	314	744	0	688
ASV01119	KY783379.1	94.977	438	10	12	1	427	316	752	0	676
ASV01119	KY783401.1	94.749	438	11	12	1	427	314	750	0	671
ASV01119	KY783377.1	94.118	442	10	16	1	427	313	753	0	658
ASV01119	KY783395.1	94.091	440	12	12	1	427	314	752	0	656
ASV01119	KY783382.1	94.077	439	13	12	1	427	317	754	0	654
ASV01119	KY783378.1	93.694	444	10	17	1	427	315	757	0	649
ASV01119	KY783399.1	91.574	451	13	24	1	427	311	760	2.67e-171	599
ASV01119	MT041040.1	95.862	290	12	0	1	290	345	634	2.18e-132	470
ASV01119	KY783373.1	85.593	472	22	34	1	427	315	785	2.2e-127	453
ASV01119	KP204046.1	94.424	269	4	11	162	427	1	261	2.25e-112	403
ASV01119	KP204037.1	95.652	253	4	7	178	427	1	249	2.91e-111	399
ASV01119	KP204034.1	96.476	227	3	5	205	427	1	226	2.28e-102	370
ASV01119	EU834418.1	97.63	211	3	2	218	427	1	210	1.37e-99	361
ASV01119	KT887192.1	95.261	211	3	6	218	427	4	208	1.39e-89	327
ASV01119	KP204044.1	97.409	193	2	3	237	427	1	192	5e-89	326
ASV01119	KP204042.1	95.025	201	4	6	232	427	1	200	1.4e-84	311
ASV01119	KP204049.1	94.681	188	2	8	246	427	1	186	8.49e-77	285
# blastn
# Iteration: 0
# Query: ASV01166
# RID: X44GY0EX016
# Database: nt
query acc.ver	subject acc.ver	% identity	alignment length	mismatches	gap opens	q. start	q. end	s. start	s. end	evalue	bit score
# 66 hits found
ASV01166	MN727121.1	95.785	427	18	0	1	427	298	724	0	689
ASV01166	KY283111.1	95.794	428	16	2	1	427	308	734	0	689
ASV01166	KY614184.1	95.794	428	16	2	1	427	325	751	0	689
ASV01166	KP762254.1	95.794	428	16	2	1	427	263	689	0	689
ASV01166	KJ589533.1	95.794	428	16	2	1	427	271	697	0	689
ASV01166	KJ589531.1	95.794	428	16	2	1	427	269	695	0	689
ASV01166	KJ589530.1	95.794	428	16	2	1	427	272	698	0	689
ASV01166	KJ589443.1	95.794	428	16	2	1	427	274	700	0	689
ASV01166	HF952546.1	95.794	428	16	2	1	427	303	729	0	689
ASV01166	LN868450.1	95.794	428	16	2	1	427	67	493	0	689
ASV01166	MK078273.1	95.561	428	17	2	1	427	310	736	0	684
ASV01166	MF077148.1	95.561	428	17	2	1	427	316	742	0	684
ASV01166	MH071317.1	95.561	428	17	2	1	427	318	744	0	684
ASV01166	KY939757.1	95.561	428	17	2	1	427	303	729	0	684
ASV01166	KY614181.1	95.561	428	17	2	1	427	279	705	0	684
ASV01166	KP762269.1	95.561	428	17	2	1	427	264	690	0	684
ASV01166	CP005975.1	95.561	428	17	2	1	427	1070758	1070332	0	684
ASV01166	CP005975.1	95.561	428	17	2	1	427	1688211	1687785	0	684
ASV01166	CP005975.1	95.561	428	17	2	1	427	2437213	2437639	0	684
ASV01166	CP005975.1	95.561	428	17	2	1	427	2744688	2745114	0	684
ASV01166	CP005975.1	95.561	428	17	2	1	427	2854239	2854665	0	684
ASV01166	CP005975.1	95.561	428	17	2	1	427	5914557	5914131	0	684
ASV01166	CP010896.1	95.561	428	17	2	1	427	119233	119659	0	684
ASV01166	CP010896.1	95.561	428	17	2	1	427	745408	745834	0	684
ASV01166	CP010896.1	95.561	428	17	2	1	427	2078039	2078465	0	684
ASV01166	CP010896.1	95.561	428	17	2	1	427	5067829	5067403	0	684
ASV01166	CP010896.1	95.561	428	17	2	1	427	5177713	5177287	0	684
ASV01166	CP010896.1	95.561	428	17	2	1	427	5508128	5507702	0	684
ASV01166	CP007637.1	95.561	428	17	2	1	427	2060047	2060473	0	684
ASV01166	CP007637.1	95.561	428	17	2	1	427	5042387	5041961	0	684
ASV01166	JX885487.1	95.561	428	17	2	1	427	258	684	0	684
ASV01166	MW205789.1	95.561	428	17	2	1	427	310	736	0	684
ASV01166	MW205784.1	95.561	428	17	2	1	427	312	738	0	684
ASV01166	JQ317800.1	95.561	428	17	2	1	427	258	684	0	684
ASV01166	MT974315.1	95.561	428	17	2	1	427	313	739	0	684
ASV01166	MT878378.1	95.561	428	17	2	1	427	344	770	0	684
ASV01166	NR_042392.1	95.561	428	17	2	1	427	275	701	0	684
ASV01166	MN727124.1	95.338	429	17	3	1	427	296	723	0	678
ASV01166	MF467876.1	95.338	429	17	3	1	427	296	723	0	678
ASV01166	MG905905.1	95.529	425	17	2	1	424	294	717	0	678
ASV01166	KR085825.1	95.338	429	17	3	1	427	337	764	0	678
ASV01166	LN774568.1	95.327	428	18	2	1	427	306	732	0	678
ASV01166	KF704109.1	95.338	429	17	3	1	427	294	721	0	678
ASV01166	MW138078.1	95.327	428	18	2	1	427	309	735	0	678
ASV01166	MN733345.1	94.872	429	18	4	1	427	296	722	0	667
ASV01166	KC699535.1	94.872	429	19	3	1	427	276	703	0	667
ASV01166	MG966339.1	94.639	429	20	3	1	427	302	729	0	665
ASV01166	MN629218.1	94.186	430	21	4	1	427	329	757	0	652
ASV01166	KY783400.1	93.981	432	20	6	1	427	314	744	0	649
ASV01166	KY783401.1	92.922	438	19	12	1	427	314	750	1.22e-179	627
ASV01166	KY783379.1	92.922	438	19	12	1	427	316	752	1.22e-179	627
ASV01166	KY783395.1	92.727	440	18	12	1	427	314	752	1.58e-178	623
ASV01166	KY783382.1	92.255	439	21	12	1	427	317	754	1.23e-174	610
ASV01166	KY783377.1	92.081	442	19	16	1	427	313	753	4.44e-174	608
ASV01166	KY783378.1	91.667	444	19	17	1	427	315	757	2.67e-171	599
ASV01166	KY783399.1	89.579	451	22	24	1	427	311	760	2.73e-156	549
ASV01166	MT041040.1	93.403	288	19	0	1	288	345	632	1.33e-119	427
ASV01166	KY783373.1	83.864	471	32	33	1	427	315	785	4.83e-114	409
ASV01166	KP204037.1	94.378	249	7	7	182	427	5	249	4.9e-104	375
ASV01166	KP204046.1	91.822	269	11	11	162	427	1	261	1.06e-100	364
ASV01166	KP204034.1	95.154	227	6	5	205	427	1	226	2.29e-97	353
ASV01166	EU834418.1	96.209	211	6	2	218	427	1	210	1.38e-94	344
ASV01166	KT887192.1	93.839	211	6	6	218	427	4	208	1.4e-84	311
ASV01166	KP204044.1	95.855	193	5	3	237	427	1	192	5.04e-84	309
ASV01166	KP204042.1	93.532	201	7	6	232	427	1	200	1.41e-79	294
ASV01166	KP204049.1	92.021	188	7	8	246	427	1	186	1.85e-68	257
# blastn
# Iteration: 0
# Query: ASV01168
# RID: X44GY0EX016
# Database: nt
query acc.ver	subject acc.ver	% identity	alignment length	mismatches	gap opens	q. start	q. end	s. start	s. end	evalue	bit score
# 66 hits found
ASV01168	MN727121.1	97.658	427	10	0	1	427	298	724	0	734
ASV01168	KY283111.1	96.721	427	14	0	1	427	308	734	0	712
ASV01168	KY614184.1	96.721	427	14	0	1	427	325	751	0	712
ASV01168	KP762254.1	96.721	427	14	0	1	427	263	689	0	712
ASV01168	KJ589533.1	96.721	427	14	0	1	427	271	697	0	712
ASV01168	KJ589531.1	96.721	427	14	0	1	427	269	695	0	712
ASV01168	KJ589530.1	96.721	427	14	0	1	427	272	698	0	712
ASV01168	KJ589443.1	96.721	427	14	0	1	427	274	700	0	712
ASV01168	HF952546.1	96.721	427	14	0	1	427	303	729	0	712
ASV01168	LN868450.1	96.721	427	14	0	1	427	67	493	0	712
ASV01168	MK078273.1	96.487	427	15	0	1	427	310	736	0	706
ASV01168	MF077148.1	96.487	427	15	0	1	427	316	742	0	706
ASV01168	MH071317.1	96.487	427	15	0	1	427	318	744	0	706
ASV01168	KY939757.1	96.487	427	15	0	1	427	303	729	0	706
ASV01168	KY614181.1	96.487	427	15	0	1	427	279	705	0	706
ASV01168	KP762269.1	96.487	427	15	0	1	427	264	690	0	706
ASV01168	CP005975.1	96.487	427	15	0	1	427	1070758	1070332	0	706
ASV01168	CP005975.1	96.487	427	15	0	1	427	1688211	1687785	0	706
ASV01168	CP005975.1	96.487	427	15	0	1	427	2437213	2437639	0	706
ASV01168	CP005975.1	96.487	427	15	0	1	427	2744688	2745114	0	706
ASV01168	CP005975.1	96.487	427	15	0	1	427	2854239	2854665	0	706
ASV01168	CP005975.1	96.487	427	15	0	1	427	5914557	5914131	0	706
ASV01168	CP010896.1	96.487	427	15	0	1	427	119233	119659	0	706
ASV01168	CP010896.1	96.487	427	15	0	1	427	745408	745834	0	706
ASV01168	CP010896.1	96.487	427	15	0	1	427	2078039	2078465	0	706
ASV01168	CP010896.1	96.487	427	15	0	1	427	5067829	5067403	0	706
ASV01168	CP010896.1	96.487	427	15	0	1	427	5177713	5177287	0	706
ASV01168	CP010896.1	96.487	427	15	0	1	427	5508128	5507702	0	706
ASV01168	CP007637.1	96.487	427	15	0	1	427	2060047	2060473	0	706
ASV01168	CP007637.1	96.487	427	15	0	1	427	5042387	5041961	0	706
ASV01168	JX885487.1	96.487	427	15	0	1	427	258	684	0	706
ASV01168	MW205789.1	96.487	427	15	0	1	427	310	736	0	706
ASV01168	MW205784.1	96.487	427	15	0	1	427	312	738	0	706
ASV01168	JQ317800.1	96.487	427	15	0	1	427	258	684	0	706
ASV01168	MW138078.1	96.487	427	15	0	1	427	309	735	0	706
ASV01168	MT974315.1	96.487	427	15	0	1	427	313	739	0	706
ASV01168	MT878378.1	96.487	427	15	0	1	427	344	770	0	706
ASV01168	NR_042392.1	96.487	427	15	0	1	427	275	701	0	706
ASV01168	MN733345.1	96.262	428	14	2	1	427	296	722	0	701
ASV01168	MN727124.1	96.262	428	15	1	1	427	296	723	0	701
ASV01168	MF467876.1	96.262	428	15	1	1	427	296	723	0	701
ASV01168	MG905905.1	96.462	424	15	0	1	424	294	717	0	701
ASV01168	KR085825.1	96.262	428	15	1	1	427	337	764	0	701
ASV01168	LN774568.1	96.253	427	16	0	1	427	306	732	0	701
ASV01168	KF704109.1	96.262	428	15	1	1	427	294	721	0	701
ASV01168	KC699535.1	95.794	428	17	1	1	427	276	703	0	689
ASV01168	MG966339.1	95.561	428	18	1	1	427	302	729	0	688
ASV01168	MN629218.1	95.105	429	19	2	1	427	329	757	0	675
ASV01168	KY783400.1	94.896	431	18	4	1	427	314	744	0	671
ASV01168	KY783379.1	94.05	437	16	10	1	427	316	752	0	654
ASV01168	KY783401.1	93.822	437	17	10	1	427	314	750	0	649
ASV01168	KY783395.1	93.394	439	17	10	1	427	314	752	0	640
ASV01168	KY783377.1	93.197	441	16	14	1	427	313	753	0	636
ASV01168	KY783382.1	93.151	438	19	10	1	427	317	754	0	632
ASV01168	KY783378.1	92.777	443	16	15	1	427	315	757	1.22e-179	627
ASV01168	KY783399.1	90.444	450	20	22	1	427	311	760	5.82e-163	571
ASV01168	MT041040.1	94.792	288	15	0	1	288	345	632	2.84e-126	449
ASV01168	KY783373.1	85.138	471	26	33	1	427	315	785	4.76e-124	442
ASV01168	KP204046.1	92.91	268	10	9	162	427	1	261	1.05e-105	381
ASV01168	KP204037.1	94.048	252	10	5	178	427	1	249	1.36e-104	377
ASV01168	KP204034.1	95.133	226	8	3	205	427	1	226	2.29e-97	353
ASV01168	EU834418.1	96.19	210	8	0	218	427	1	210	1.38e-94	344
ASV01168	KT887192.1	93.81	210	8	4	218	427	4	208	1.4e-84	311
ASV01168	KP204044.1	95.312	192	8	1	237	427	1	192	2.34e-82	303
ASV01168	KP204042.1	93.5	200	9	4	232	427	1	200	1.41e-79	294
ASV01168	KP204049.1	92.513	187	8	6	246	427	1	186	3.98e-70	263
# blastn
# Iteration: 0
# Query: ASV01261
# RID: X44GY0EX016
# Database: nt
query acc.ver	subject acc.ver	% identity	alignment length	mismatches	gap opens	q. start	q. end	s. start	s. end	evalue	bit score
# 66 hits found
ASV01261	MN727121.1	95.55	427	19	0	1	427	298	724	0	684
ASV01261	KY283111.1	95.561	428	17	2	1	427	308	734	0	684
ASV01261	KY614184.1	95.561	428	17	2	1	427	325	751	0	684
ASV01261	KP762254.1	95.561	428	17	2	1	427	263	689	0	684
ASV01261	KJ589533.1	95.561	428	17	2	1	427	271	697	0	684
ASV01261	KJ589531.1	95.561	428	17	2	1	427	269	695	0	684
ASV01261	KJ589530.1	95.561	428	17	2	1	427	272	698	0	684
ASV01261	KJ589443.1	95.561	428	17	2	1	427	274	700	0	684
ASV01261	HF952546.1	95.561	428	17	2	1	427	303	729	0	684
ASV01261	LN868450.1	95.561	428	17	2	1	427	67	493	0	684
ASV01261	MK078273.1	95.327	428	18	2	1	427	310	736	0	678
ASV01261	MF077148.1	95.327	428	18	2	1	427	316	742	0	678
ASV01261	MH071317.1	95.327	428	18	2	1	427	318	744	0	678
ASV01261	KY939757.1	95.327	428	18	2	1	427	303	729	0	678
ASV01261	KY614181.1	95.327	428	18	2	1	427	279	705	0	678
ASV01261	KP762269.1	95.327	428	18	2	1	427	264	690	0	678
ASV01261	CP005975.1	95.327	428	18	2	1	427	1070758	1070332	0	678
ASV01261	CP005975.1	95.327	428	18	2	1	427	1688211	1687785	0	678
ASV01261	CP005975.1	95.327	428	18	2	1	427	2437213	2437639	0	678
ASV01261	CP005975.1	95.327	428	18	2	1	427	2744688	2745114	0	678
ASV01261	CP005975.1	95.327	428	18	2	1	427	2854239	2854665	0	678
ASV01261	CP005975.1	95.327	428	18	2	1	427	5914557	5914131	0	678
ASV01261	CP010896.1	95.327	428	18	2	1	427	119233	119659	0	678
ASV01261	CP010896.1	95.327	428	18	2	1	427	745408	745834	0	678
ASV01261	CP010896.1	95.327	428	18	2	1	427	2078039	2078465	0	678
ASV01261	CP010896.1	95.327	428	18	2	1	427	5067829	5067403	0	678
ASV01261	CP010896.1	95.327	428	18	2	1	427	5177713	5177287	0	678
ASV01261	CP010896.1	95.327	428	18	2	1	427	5508128	5507702	0	678
ASV01261	CP007637.1	95.327	428	18	2	1	427	2060047	2060473	0	678
ASV01261	CP007637.1	95.327	428	18	2	1	427	5042387	5041961	0	678
ASV01261	JX885487.1	95.327	428	18	2	1	427	258	684	0	678
ASV01261	MW205789.1	95.327	428	18	2	1	427	310	736	0	678
ASV01261	MW205784.1	95.327	428	18	2	1	427	312	738	0	678
ASV01261	JQ317800.1	95.327	428	18	2	1	427	258	684	0	678
ASV01261	MT974315.1	95.327	428	18	2	1	427	313	739	0	678
ASV01261	MT878378.1	95.327	428	18	2	1	427	344	770	0	678
ASV01261	NR_042392.1	95.327	428	18	2	1	427	275	701	0	678
ASV01261	MN727124.1	95.105	429	18	3	1	427	296	723	0	673
ASV01261	MF467876.1	95.105	429	18	3	1	427	296	723	0	673
ASV01261	MG905905.1	95.294	425	18	2	1	424	294	717	0	673
ASV01261	KR085825.1	95.105	429	18	3	1	427	337	764	0	673
ASV01261	LN774568.1	95.093	428	19	2	1	427	306	732	0	673
ASV01261	KF704109.1	95.105	429	18	3	1	427	294	721	0	673
ASV01261	MW138078.1	95.093	428	19	2	1	427	309	735	0	673
ASV01261	MN733345.1	94.639	429	19	4	1	427	296	722	0	662
ASV01261	KC699535.1	94.639	429	20	3	1	427	276	703	0	662
ASV01261	MG966339.1	94.406	429	21	3	1	427	302	729	0	660
ASV01261	MN629218.1	93.953	430	22	4	1	427	329	757	0	647
ASV01261	KY783400.1	93.75	432	21	6	1	427	314	744	0	643
ASV01261	KY783379.1	92.922	438	19	12	1	427	316	752	1.22e-179	627
ASV01261	KY783401.1	92.694	438	20	12	1	427	314	750	5.7e-178	621
ASV01261	KY783395.1	92.5	440	19	12	1	427	314	752	7.37e-177	617
ASV01261	KY783382.1	92.027	439	22	12	1	427	317	754	5.74e-173	604
ASV01261	KY783377.1	91.855	442	20	16	1	427	313	753	2.06e-172	603
ASV01261	KY783378.1	91.441	444	20	17	1	427	315	757	1.24e-169	593
ASV01261	KY783399.1	89.357	451	23	24	1	427	311	760	1.27e-154	544
ASV01261	MT041040.1	93.056	288	20	0	1	288	345	632	6.2e-118	422
ASV01261	KY783373.1	83.652	471	33	33	1	427	315	785	2.25e-112	403
ASV01261	KP204037.1	94.378	249	7	7	182	427	5	249	4.9e-104	375
ASV01261	KP204046.1	91.822	269	11	11	162	427	1	261	1.06e-100	364
ASV01261	KP204034.1	95.154	227	6	5	205	427	1	226	2.29e-97	353
ASV01261	EU834418.1	96.209	211	6	2	218	427	1	210	1.38e-94	344
ASV01261	KT887192.1	93.839	211	6	6	218	427	4	208	1.4e-84	311
ASV01261	KP204044.1	95.855	193	5	3	237	427	1	192	5.04e-84	309
ASV01261	KP204042.1	93.532	201	7	6	232	427	1	200	1.41e-79	294
ASV01261	KP204049.1	92.021	188	7	8	246	427	1	186	1.85e-68	257
# blastn
# Iteration: 0
# Query: ASV01291
# RID: X44GY0EX016
# Database: nt
query acc.ver	subject acc.ver	% identity	alignment length	mismatches	gap opens	q. start	q. end	s. start	s. end	evalue	bit score
# 66 hits found
ASV01291	MN727121.1	96.253	427	16	0	1	427	298	724	0	701
ASV01291	KY283111.1	95.794	428	16	2	1	427	308	734	0	689
ASV01291	KY614184.1	95.794	428	16	2	1	427	325	751	0	689
ASV01291	KP762254.1	95.794	428	16	2	1	427	263	689	0	689
ASV01291	KJ589533.1	95.794	428	16	2	1	427	271	697	0	689
ASV01291	KJ589531.1	95.794	428	16	2	1	427	269	695	0	689
ASV01291	KJ589530.1	95.794	428	16	2	1	427	272	698	0	689
ASV01291	KJ589443.1	95.794	428	16	2	1	427	274	700	0	689
ASV01291	HF952546.1	95.794	428	16	2	1	427	303	729	0	689
ASV01291	MW138078.1	95.794	428	16	2	1	427	309	735	0	689
ASV01291	LN868450.1	95.794	428	16	2	1	427	67	493	0	689
ASV01291	MK078273.1	95.561	428	17	2	1	427	310	736	0	684
ASV01291	MF077148.1	95.561	428	17	2	1	427	316	742	0	684
ASV01291	MH071317.1	95.561	428	17	2	1	427	318	744	0	684
ASV01291	KY939757.1	95.561	428	17	2	1	427	303	729	0	684
ASV01291	KY614181.1	95.561	428	17	2	1	427	279	705	0	684
ASV01291	KP762269.1	95.561	428	17	2	1	427	264	690	0	684
ASV01291	CP005975.1	95.561	428	17	2	1	427	1070758	1070332	0	684
ASV01291	CP005975.1	95.561	428	17	2	1	427	1688211	1687785	0	684
ASV01291	CP005975.1	95.561	428	17	2	1	427	2437213	2437639	0	684
ASV01291	CP005975.1	95.561	428	17	2	1	427	2744688	2745114	0	684
ASV01291	CP005975.1	95.561	428	17	2	1	427	2854239	2854665	0	684
ASV01291	CP005975.1	95.561	428	17	2	1	427	5914557	5914131	0	684
ASV01291	CP010896.1	95.561	428	17	2	1	427	119233	119659	0	684
ASV01291	CP010896.1	95.561	428	17	2	1	427	745408	745834	0	684
ASV01291	CP010896.1	95.561	428	17	2	1	427	2078039	2078465	0	684
ASV01291	CP010896.1	95.561	428	17	2	1	427	5067829	5067403	0	684
ASV01291	CP010896.1	95.561	428	17	2	1	427	5177713	5177287	0	684
ASV01291	CP010896.1	95.561	428	17	2	1	427	5508128	5507702	0	684
ASV01291	CP007637.1	95.561	428	17	2	1	427	2060047	2060473	0	684
ASV01291	CP007637.1	95.561	428	17	2	1	427	5042387	5041961	0	684
ASV01291	JX885487.1	95.561	428	17	2	1	427	258	684	0	684
ASV01291	MW205789.1	95.561	428	17	2	1	427	310	736	0	684
ASV01291	MW205784.1	95.561	428	17	2	1	427	312	738	0	684
ASV01291	JQ317800.1	95.561	428	17	2	1	427	258	684	0	684
ASV01291	MT974315.1	95.561	428	17	2	1	427	313	739	0	684
ASV01291	MT878378.1	95.561	428	17	2	1	427	344	770	0	684
ASV01291	NR_042392.1	95.561	428	17	2	1	427	275	701	0	684
ASV01291	MN733345.1	95.338	429	16	4	1	427	296	722	0	678
ASV01291	MN727124.1	95.338	429	17	3	1	427	296	723	0	678
ASV01291	MF467876.1	95.338	429	17	3	1	427	296	723	0	678
ASV01291	MG905905.1	95.529	425	17	2	1	424	294	717	0	678
ASV01291	KR085825.1	95.338	429	17	3	1	427	337	764	0	678
ASV01291	LN774568.1	95.327	428	18	2	1	427	306	732	0	678
ASV01291	KF704109.1	95.338	429	17	3	1	427	294	721	0	678
ASV01291	KC699535.1	94.872	429	19	3	1	427	276	703	0	667
ASV01291	MG966339.1	94.639	429	20	3	1	427	302	729	0	665
ASV01291	MN629218.1	94.186	430	21	4	1	427	329	757	0	652
ASV01291	KY783400.1	93.981	432	20	6	1	427	314	744	0	649
ASV01291	KY783401.1	93.379	438	17	12	1	427	314	750	0	638
ASV01291	KY783379.1	93.379	438	17	12	1	427	316	752	0	638
ASV01291	KY783395.1	92.727	440	18	12	1	427	314	752	1.58e-178	623
ASV01291	KY783382.1	92.711	439	19	12	1	427	317	754	5.7e-178	621
ASV01291	KY783377.1	92.534	442	17	16	1	427	313	753	2.05e-177	619
ASV01291	KY783378.1	92.117	444	17	17	1	427	315	757	1.23e-174	610
ASV01291	KY783399.1	90.022	451	20	24	1	427	311	760	1.26e-159	560
ASV01291	MT041040.1	93.403	288	19	0	1	288	345	632	1.33e-119	427
ASV01291	KY783373.1	84.289	471	30	33	1	427	315	785	2.23e-117	420
ASV01291	KP204046.1	92.565	269	9	11	162	427	1	261	4.9e-104	375
ASV01291	KP204037.1	94.378	249	7	7	182	427	5	249	4.9e-104	375
ASV01291	KP204034.1	95.154	227	6	5	205	427	1	226	2.29e-97	353
ASV01291	EU834418.1	96.209	211	6	2	218	427	1	210	1.38e-94	344
ASV01291	KT887192.1	93.839	211	6	6	218	427	4	208	1.4e-84	311
ASV01291	KP204044.1	95.855	193	5	3	237	427	1	192	5.04e-84	309
ASV01291	KP204042.1	93.532	201	7	6	232	427	1	200	1.41e-79	294
ASV01291	KP204049.1	93.085	188	5	8	246	427	1	186	8.55e-72	268
# blastn
# Iteration: 0
# Query: ASV01359
# RID: X44GY0EX016
# Database: nt
query acc.ver	subject acc.ver	% identity	alignment length	mismatches	gap opens	q. start	q. end	s. start	s. end	evalue	bit score
# 66 hits found
ASV01359	KY283111.1	95.785	427	18	0	1	427	308	734	0	689
ASV01359	KY614184.1	95.785	427	18	0	1	427	325	751	0	689
ASV01359	KP762254.1	95.785	427	18	0	1	427	263	689	0	689
ASV01359	KJ589533.1	95.785	427	18	0	1	427	271	697	0	689
ASV01359	KJ589531.1	95.785	427	18	0	1	427	269	695	0	689
ASV01359	KJ589530.1	95.785	427	18	0	1	427	272	698	0	689
ASV01359	KJ589443.1	95.785	427	18	0	1	427	274	700	0	689
ASV01359	HF952546.1	95.785	427	18	0	1	427	303	729	0	689
ASV01359	LN868450.1	95.785	427	18	0	1	427	67	493	0	689
ASV01359	MN727121.1	95.55	427	19	0	1	427	298	724	0	684
ASV01359	MK078273.1	95.55	427	19	0	1	427	310	736	0	684
ASV01359	MF077148.1	95.55	427	19	0	1	427	316	742	0	684
ASV01359	MH071317.1	95.55	427	19	0	1	427	318	744	0	684
ASV01359	KY939757.1	95.55	427	19	0	1	427	303	729	0	684
ASV01359	KY614181.1	95.55	427	19	0	1	427	279	705	0	684
ASV01359	KP762269.1	95.55	427	19	0	1	427	264	690	0	684
ASV01359	CP005975.1	95.55	427	19	0	1	427	1070758	1070332	0	684
ASV01359	CP005975.1	95.55	427	19	0	1	427	1688211	1687785	0	684
ASV01359	CP005975.1	95.55	427	19	0	1	427	2437213	2437639	0	684
ASV01359	CP005975.1	95.55	427	19	0	1	427	2744688	2745114	0	684
ASV01359	CP005975.1	95.55	427	19	0	1	427	2854239	2854665	0	684
ASV01359	CP005975.1	95.55	427	19	0	1	427	5914557	5914131	0	684
ASV01359	CP010896.1	95.55	427	19	0	1	427	119233	119659	0	684
ASV01359	CP010896.1	95.55	427	19	0	1	427	745408	745834	0	684
ASV01359	CP010896.1	95.55	427	19	0	1	427	2078039	2078465	0	684
ASV01359	CP010896.1	95.55	427	19	0	1	427	5067829	5067403	0	684
ASV01359	CP010896.1	95.55	427	19	0	1	427	5177713	5177287	0	684
ASV01359	CP010896.1	95.55	427	19	0	1	427	5508128	5507702	0	684
ASV01359	CP007637.1	95.55	427	19	0	1	427	2060047	2060473	0	684
ASV01359	CP007637.1	95.55	427	19	0	1	427	5042387	5041961	0	684
ASV01359	JX885487.1	95.55	427	19	0	1	427	258	684	0	684
ASV01359	MW205789.1	95.55	427	19	0	1	427	310	736	0	684
ASV01359	MW205784.1	95.55	427	19	0	1	427	312	738	0	684
ASV01359	JQ317800.1	95.55	427	19	0	1	427	258	684	0	684
ASV01359	MW138078.1	95.55	427	19	0	1	427	309	735	0	684
ASV01359	MT974315.1	95.55	427	19	0	1	427	313	739	0	684
ASV01359	MT878378.1	95.55	427	19	0	1	427	344	770	0	684
ASV01359	NR_042392.1	95.55	427	19	0	1	427	275	701	0	684
ASV01359	MN733345.1	95.327	428	18	2	1	427	296	722	0	678
ASV01359	MN727124.1	95.327	428	19	1	1	427	296	723	0	678
ASV01359	MF467876.1	95.327	428	19	1	1	427	296	723	0	678
ASV01359	MG905905.1	95.519	424	19	0	1	424	294	717	0	678
ASV01359	KR085825.1	95.327	428	19	1	1	427	337	764	0	678
ASV01359	LN774568.1	95.316	427	20	0	1	427	306	732	0	678
ASV01359	KF704109.1	95.327	428	19	1	1	427	294	721	0	678
ASV01359	KC699535.1	94.86	428	21	1	1	427	276	703	0	667
ASV01359	MG966339.1	94.626	428	22	1	1	427	302	729	0	665
ASV01359	MN629218.1	94.639	429	21	2	1	427	329	757	0	664
ASV01359	KY783400.1	93.968	431	22	4	1	427	314	744	0	649
ASV01359	KY783379.1	93.364	437	19	10	1	427	316	752	0	638
ASV01359	KY783401.1	92.906	437	21	10	1	427	314	750	1.22e-179	627
ASV01359	KY783395.1	92.483	439	21	10	1	427	314	752	7.37e-177	617
ASV01359	KY783377.1	92.29	441	20	14	1	427	313	753	9.53e-176	614
ASV01359	KY783382.1	92.237	438	23	10	1	427	317	754	1.23e-174	610
ASV01359	KY783378.1	91.874	443	20	15	1	427	315	757	5.74e-173	604
ASV01359	KY783399.1	89.778	450	23	22	1	427	311	760	5.86e-158	555
ASV01359	MT041040.1	92.568	296	22	0	1	296	345	640	4.79e-119	425
ASV01359	KY783373.1	84.076	471	31	31	1	427	315	785	1.04e-115	414
ASV01359	KP204046.1	92.91	268	10	9	162	427	1	261	1.05e-105	381
ASV01359	KP204037.1	94.048	252	10	5	178	427	1	249	1.36e-104	377
ASV01359	KP204034.1	94.69	226	9	3	205	427	1	226	1.07e-95	348
ASV01359	EU834418.1	95.714	210	9	0	218	427	1	210	6.42e-93	339
ASV01359	KT887192.1	93.333	210	9	4	218	427	4	208	6.52e-83	305
ASV01359	KP204044.1	95.312	192	8	1	237	427	1	192	2.34e-82	303
ASV01359	KP204042.1	93	200	10	4	232	427	1	200	6.56e-78	289
ASV01359	KP204049.1	92.513	187	8	6	246	427	1	186	3.98e-70	263
# blastn
# Iteration: 0
# Query: ASV01805
# RID: X44GY0EX016
# Database: nt
query acc.ver	subject acc.ver	% identity	alignment length	mismatches	gap opens	q. start	q. end	s. start	s. end	evalue	bit score
# 66 hits found
ASV01805	KC699535.1	99.533	428	1	1	1	427	276	703	0	778
ASV01805	MG966339.1	99.299	428	2	1	1	427	302	729	0	776
ASV01805	MK078273.1	97.196	428	10	2	1	427	310	736	0	723
ASV01805	MF077148.1	97.196	428	10	2	1	427	316	742	0	723
ASV01805	MH071317.1	97.196	428	10	2	1	427	318	744	0	723
ASV01805	KY939757.1	97.196	428	10	2	1	427	303	729	0	723
ASV01805	KY283111.1	97.19	427	12	0	1	427	308	734	0	723
ASV01805	KY614184.1	97.19	427	12	0	1	427	325	751	0	723
ASV01805	KY614181.1	97.196	428	10	2	1	427	279	705	0	723
ASV01805	KP762269.1	97.196	428	10	2	1	427	264	690	0	723
ASV01805	KP762254.1	97.19	427	12	0	1	427	263	689	0	723
ASV01805	CP005975.1	97.196	428	10	2	1	427	1070758	1070332	0	723
ASV01805	CP005975.1	97.196	428	10	2	1	427	1688211	1687785	0	723
ASV01805	CP005975.1	97.196	428	10	2	1	427	2437213	2437639	0	723
ASV01805	CP005975.1	97.196	428	10	2	1	427	2744688	2745114	0	723
ASV01805	CP005975.1	97.196	428	10	2	1	427	2854239	2854665	0	723
ASV01805	CP005975.1	97.196	428	10	2	1	427	5914557	5914131	0	723
ASV01805	CP010896.1	97.196	428	10	2	1	427	119233	119659	0	723
ASV01805	CP010896.1	97.196	428	10	2	1	427	745408	745834	0	723
ASV01805	CP010896.1	97.196	428	10	2	1	427	2078039	2078465	0	723
ASV01805	CP010896.1	97.196	428	10	2	1	427	5067829	5067403	0	723
ASV01805	CP010896.1	97.196	428	10	2	1	427	5177713	5177287	0	723
ASV01805	CP010896.1	97.196	428	10	2	1	427	5508128	5507702	0	723
ASV01805	KJ589533.1	97.19	427	12	0	1	427	271	697	0	723
ASV01805	KJ589531.1	97.19	427	12	0	1	427	269	695	0	723
ASV01805	KJ589530.1	97.19	427	12	0	1	427	272	698	0	723
ASV01805	KJ589443.1	97.19	427	12	0	1	427	274	700	0	723
ASV01805	CP007637.1	97.196	428	10	2	1	427	2060047	2060473	0	723
ASV01805	CP007637.1	97.196	428	10	2	1	427	5042387	5041961	0	723
ASV01805	HF952546.1	97.19	427	12	0	1	427	303	729	0	723
ASV01805	JX885487.1	97.196	428	10	2	1	427	258	684	0	723
ASV01805	MW205789.1	97.196	428	10	2	1	427	310	736	0	723
ASV01805	MW205784.1	97.196	428	10	2	1	427	312	738	0	723
ASV01805	JQ317800.1	97.196	428	10	2	1	427	258	684	0	723
ASV01805	MT974315.1	97.196	428	10	2	1	427	313	739	0	723
ASV01805	MT878378.1	97.196	428	10	2	1	427	344	770	0	723
ASV01805	LN868450.1	97.19	427	12	0	1	427	67	493	0	723
ASV01805	NR_042392.1	97.196	428	10	2	1	427	275	701	0	723
ASV01805	MN733345.1	96.963	428	11	2	1	427	296	722	0	717
ASV01805	MN727124.1	96.97	429	10	3	1	427	296	723	0	717
ASV01805	MF467876.1	96.97	429	10	3	1	427	296	723	0	717
ASV01805	MG905905.1	97.176	425	10	2	1	424	294	717	0	717
ASV01805	KR085825.1	96.97	429	10	3	1	427	337	764	0	717
ASV01805	LN774568.1	96.97	429	9	4	1	427	306	732	0	717
ASV01805	KF704109.1	96.97	429	10	3	1	427	294	721	0	717
ASV01805	MW138078.1	96.729	428	12	2	1	427	309	735	0	712
ASV01805	MN629218.1	95.814	430	14	4	1	427	329	757	0	691
ASV01805	KY783400.1	95.36	431	16	4	1	427	314	744	0	682
ASV01805	MN727121.1	95.349	430	14	3	1	427	298	724	0	678
ASV01805	KY783379.1	94.292	438	13	11	1	427	316	752	0	660
ASV01805	KY783395.1	94.091	440	12	12	1	427	314	752	0	656
ASV01805	KY783401.1	94.064	438	14	12	1	427	314	750	0	654
ASV01805	KY783382.1	94.077	439	13	12	1	427	317	754	0	654
ASV01805	KY783377.1	93.665	442	12	14	1	427	313	753	0	647
ASV01805	KY783378.1	93.002	443	15	16	1	427	315	757	0	632
ASV01805	KY783399.1	90.889	450	18	21	1	427	311	760	2.69e-166	582
ASV01805	MT041040.1	97.635	296	7	0	1	296	345	640	4.63e-144	508
ASV01805	KY783373.1	84.958	472	25	33	1	427	315	785	2.21e-122	436
ASV01805	KP204037.1	97.222	252	2	5	178	427	1	249	6.2e-118	422
ASV01805	KP204046.1	95.149	268	4	9	162	427	1	261	1.04e-115	414
ASV01805	KP204034.1	98.673	226	0	3	205	427	1	226	1.05e-110	398
ASV01805	EU834418.1	100	210	0	0	218	427	1	210	6.29e-108	388
ASV01805	KT887192.1	97.619	210	0	4	218	427	4	208	6.38e-98	355
ASV01805	KP204044.1	99.479	192	0	1	237	427	1	192	1.07e-95	348
ASV01805	KP204042.1	97.5	200	1	4	232	427	1	200	6.42e-93	339
ASV01805	KP204049.1	95.722	187	2	6	246	427	1	186	3.92e-80	296
# blastn
# Iteration: 0
# Query: ASV01821
# RID: X44GY0EX016
# Database: nt
query acc.ver	subject acc.ver	% identity	alignment length	mismatches	gap opens	q. start	q. end	s. start	s. end	evalue	bit score
# 66 hits found
ASV01821	KY283111.1	97.196	428	10	2	1	427	308	734	0	723
ASV01821	KY614184.1	97.196	428	10	2	1	427	325	751	0	723
ASV01821	KP762254.1	97.196	428	10	2	1	427	263	689	0	723
ASV01821	KJ589533.1	97.196	428	10	2	1	427	271	697	0	723
ASV01821	KJ589531.1	97.196	428	10	2	1	427	269	695	0	723
ASV01821	KJ589530.1	97.196	428	10	2	1	427	272	698	0	723
ASV01821	KJ589443.1	97.196	428	10	2	1	427	274	700	0	723
ASV01821	HF952546.1	97.196	428	10	2	1	427	303	729	0	723
ASV01821	LN868450.1	97.196	428	10	2	1	427	67	493	0	723
ASV01821	MN727121.1	96.956	427	13	0	1	427	298	724	0	717
ASV01821	MW138078.1	96.495	428	13	2	1	427	309	735	0	706
ASV01821	MK078273.1	96.262	428	14	2	1	427	310	736	0	701
ASV01821	MF077148.1	96.262	428	14	2	1	427	316	742	0	701
ASV01821	MH071317.1	96.262	428	14	2	1	427	318	744	0	701
ASV01821	KY939757.1	96.262	428	14	2	1	427	303	729	0	701
ASV01821	KY614181.1	96.262	428	14	2	1	427	279	705	0	701
ASV01821	KP762269.1	96.262	428	14	2	1	427	264	690	0	701
ASV01821	CP005975.1	96.262	428	14	2	1	427	1070758	1070332	0	701
ASV01821	CP005975.1	96.262	428	14	2	1	427	1688211	1687785	0	701
ASV01821	CP005975.1	96.262	428	14	2	1	427	2437213	2437639	0	701
ASV01821	CP005975.1	96.262	428	14	2	1	427	2744688	2745114	0	701
ASV01821	CP005975.1	96.262	428	14	2	1	427	2854239	2854665	0	701
ASV01821	CP005975.1	96.262	428	14	2	1	427	5914557	5914131	0	701
ASV01821	LN774568.1	96.262	428	14	2	1	427	306	732	0	701
ASV01821	CP010896.1	96.262	428	14	2	1	427	119233	119659	0	701
ASV01821	CP010896.1	96.262	428	14	2	1	427	745408	745834	0	701
ASV01821	CP010896.1	96.262	428	14	2	1	427	2078039	2078465	0	701
ASV01821	CP010896.1	96.262	428	14	2	1	427	5067829	5067403	0	701
ASV01821	CP010896.1	96.262	428	14	2	1	427	5177713	5177287	0	701
ASV01821	CP010896.1	96.262	428	14	2	1	427	5508128	5507702	0	701
ASV01821	CP007637.1	96.262	428	14	2	1	427	2060047	2060473	0	701
ASV01821	CP007637.1	96.262	428	14	2	1	427	5042387	5041961	0	701
ASV01821	JX885487.1	96.262	428	14	2	1	427	258	684	0	701
ASV01821	MW205789.1	96.262	428	14	2	1	427	310	736	0	701
ASV01821	MW205784.1	96.262	428	14	2	1	427	312	738	0	701
ASV01821	JQ317800.1	96.262	428	14	2	1	427	258	684	0	701
ASV01821	MT974315.1	96.262	428	14	2	1	427	313	739	0	701
ASV01821	MT878378.1	96.262	428	14	2	1	427	344	770	0	701
ASV01821	NR_042392.1	96.262	428	14	2	1	427	275	701	0	701
ASV01821	MN727124.1	96.037	429	14	3	1	427	296	723	0	695
ASV01821	MF467876.1	96.037	429	14	3	1	427	296	723	0	695
ASV01821	MG905905.1	96.235	425	14	2	1	424	294	717	0	695
ASV01821	KR085825.1	96.037	429	14	3	1	427	337	764	0	695
ASV01821	KF704109.1	96.037	429	14	3	1	427	294	721	0	695
ASV01821	MN733345.1	95.794	428	16	2	1	427	296	722	0	689
ASV01821	KY783400.1	94.907	432	16	5	1	427	314	744	0	671
ASV01821	MN629218.1	94.884	430	18	4	1	427	329	757	0	669
ASV01821	KY783379.1	94.064	438	14	12	1	427	316	752	0	654
ASV01821	KC699535.1	93.939	429	23	3	1	427	276	703	0	645
ASV01821	MG966339.1	93.706	429	24	3	1	427	302	729	0	643
ASV01821	KY783401.1	93.607	438	16	12	1	427	314	750	0	643
ASV01821	KY783395.1	93.409	440	15	12	1	427	314	752	0	640
ASV01821	KY783382.1	93.394	439	16	12	1	427	317	754	0	638
ASV01821	KY783377.1	92.986	442	15	16	1	427	313	753	0	630
ASV01821	KY783378.1	92.568	444	15	17	1	427	315	757	5.7e-178	621
ASV01821	KY783399.1	90.466	451	18	24	1	427	311	760	5.82e-163	571
ASV01821	KY783373.1	84.926	471	27	33	1	427	315	785	2.21e-122	436
ASV01821	MT041040.1	92.014	288	23	0	1	288	345	632	6.25e-113	405
ASV01821	KP204046.1	92.565	269	9	11	162	427	1	261	4.9e-104	375
ASV01821	KP204037.1	94.378	249	7	7	182	427	5	249	4.9e-104	375
ASV01821	KP204034.1	95.154	227	6	5	205	427	1	226	2.29e-97	353
ASV01821	EU834418.1	96.209	211	6	2	218	427	1	210	1.38e-94	344
ASV01821	KT887192.1	93.839	211	6	6	218	427	4	208	1.4e-84	311
ASV01821	KP204044.1	95.855	193	5	3	237	427	1	192	5.04e-84	309
ASV01821	KP204042.1	93.532	201	7	6	232	427	1	200	1.41e-79	294
ASV01821	KP204049.1	93.085	188	5	8	246	427	1	186	8.55e-72	268
# blastn
# Iteration: 0
# Query: ASV01919
# RID: X44GY0EX016
# Database: nt
query acc.ver	subject acc.ver	% identity	alignment length	mismatches	gap opens	q. start	q. end	s. start	s. end	evalue	bit score
# 66 hits found
ASV01919	MN727121.1	96.253	427	16	0	1	427	298	724	0	701
ASV01919	KY283111.1	95.316	427	20	0	1	427	308	734	0	678
ASV01919	KY614184.1	95.316	427	20	0	1	427	325	751	0	678
ASV01919	KP762254.1	95.316	427	20	0	1	427	263	689	0	678
ASV01919	KJ589533.1	95.316	427	20	0	1	427	271	697	0	678
ASV01919	KJ589531.1	95.316	427	20	0	1	427	269	695	0	678
ASV01919	KJ589530.1	95.316	427	20	0	1	427	272	698	0	678
ASV01919	KJ589443.1	95.316	427	20	0	1	427	274	700	0	678
ASV01919	HF952546.1	95.316	427	20	0	1	427	303	729	0	678
ASV01919	LN868450.1	95.316	427	20	0	1	427	67	493	0	678
ASV01919	MK078273.1	95.082	427	21	0	1	427	310	736	0	673
ASV01919	MF077148.1	95.082	427	21	0	1	427	316	742	0	673
ASV01919	MH071317.1	95.082	427	21	0	1	427	318	744	0	673
ASV01919	KY939757.1	95.082	427	21	0	1	427	303	729	0	673
ASV01919	KY614181.1	95.082	427	21	0	1	427	279	705	0	673
ASV01919	KP762269.1	95.082	427	21	0	1	427	264	690	0	673
ASV01919	CP005975.1	95.082	427	21	0	1	427	1070758	1070332	0	673
ASV01919	CP005975.1	95.082	427	21	0	1	427	1688211	1687785	0	673
ASV01919	CP005975.1	95.082	427	21	0	1	427	2437213	2437639	0	673
ASV01919	CP005975.1	95.082	427	21	0	1	427	2744688	2745114	0	673
ASV01919	CP005975.1	95.082	427	21	0	1	427	2854239	2854665	0	673
ASV01919	CP005975.1	95.082	427	21	0	1	427	5914557	5914131	0	673
ASV01919	CP010896.1	95.082	427	21	0	1	427	119233	119659	0	673
ASV01919	CP010896.1	95.082	427	21	0	1	427	745408	745834	0	673
ASV01919	CP010896.1	95.082	427	21	0	1	427	2078039	2078465	0	673
ASV01919	CP010896.1	95.082	427	21	0	1	427	5067829	5067403	0	673
ASV01919	CP010896.1	95.082	427	21	0	1	427	5177713	5177287	0	673
ASV01919	CP010896.1	95.082	427	21	0	1	427	5508128	5507702	0	673
ASV01919	CP007637.1	95.082	427	21	0	1	427	2060047	2060473	0	673
ASV01919	CP007637.1	95.082	427	21	0	1	427	5042387	5041961	0	673
ASV01919	JX885487.1	95.082	427	21	0	1	427	258	684	0	673
ASV01919	MW205789.1	95.082	427	21	0	1	427	310	736	0	673
ASV01919	MW205784.1	95.082	427	21	0	1	427	312	738	0	673
ASV01919	JQ317800.1	95.082	427	21	0	1	427	258	684	0	673
ASV01919	MT974315.1	95.082	427	21	0	1	427	313	739	0	673
ASV01919	MT878378.1	95.082	427	21	0	1	427	344	770	0	673
ASV01919	NR_042392.1	95.082	427	21	0	1	427	275	701	0	673
ASV01919	MN727124.1	94.86	428	21	1	1	427	296	723	0	667
ASV01919	MF467876.1	94.86	428	21	1	1	427	296	723	0	667
ASV01919	MG905905.1	95.047	424	21	0	1	424	294	717	0	667
ASV01919	KR085825.1	94.86	428	21	1	1	427	337	764	0	667
ASV01919	LN774568.1	94.848	427	22	0	1	427	306	732	0	667
ASV01919	KF704109.1	94.86	428	21	1	1	427	294	721	0	667
ASV01919	MW138078.1	94.614	427	23	0	1	427	309	735	0	662
ASV01919	MN733345.1	94.393	428	22	2	1	427	296	722	0	656
ASV01919	KC699535.1	94.393	428	23	1	1	427	276	703	0	656
ASV01919	MG966339.1	94.159	428	24	1	1	427	302	729	0	654
ASV01919	MN629218.1	93.706	429	25	2	1	427	329	757	0	641
ASV01919	KY783400.1	93.503	431	24	4	1	427	314	744	0	638
ASV01919	KY783395.1	92.255	439	22	10	1	427	314	752	3.43e-175	612
ASV01919	KY783401.1	92.22	437	24	10	1	427	314	750	1.23e-174	610
ASV01919	KY783379.1	92.22	437	24	10	1	427	316	752	1.23e-174	610
ASV01919	KY783382.1	91.553	438	26	10	1	427	317	754	1.24e-169	593
ASV01919	KY783377.1	91.383	441	24	14	1	427	313	753	4.47e-169	592
ASV01919	KY783378.1	90.971	443	24	15	1	427	315	757	2.69e-166	582
ASV01919	KY783399.1	88.889	450	27	22	1	427	311	760	2.75e-151	532
ASV01919	MT041040.1	93.056	288	20	0	1	288	345	632	6.2e-118	422
ASV01919	KY783373.1	83.439	471	34	33	1	427	315	785	1.05e-110	398
ASV01919	KP204037.1	93.145	248	12	5	182	427	5	249	4.93e-99	359
ASV01919	KP204046.1	90.672	268	16	9	162	427	1	261	1.07e-95	348
ASV01919	KP204034.1	94.248	226	10	3	205	427	1	226	4.97e-94	342
ASV01919	EU834418.1	95.238	210	10	0	218	427	1	210	2.99e-91	333
ASV01919	KT887192.1	92.857	210	10	4	218	427	4	208	3.03e-81	300
ASV01919	KP204044.1	94.271	192	10	1	237	427	1	192	5.07e-79	292
ASV01919	KP204042.1	92.5	200	11	4	232	427	1	200	3.05e-76	283
ASV01919	KP204049.1	90.909	187	11	6	246	427	1	186	4.01e-65	246
# blastn
# Iteration: 0
# Query: ASV02044
# RID: X44GY0EX016
# Database: nt
query acc.ver	subject acc.ver	% identity	alignment length	mismatches	gap opens	q. start	q. end	s. start	s. end	evalue	bit score
# 66 hits found
ASV02044	MW138078.1	94.884	430	16	6	1	427	309	735	0	667
ASV02044	MN727121.1	94.379	427	24	0	1	427	298	724	0	656
ASV02044	MK078273.1	94.406	429	20	4	1	427	310	736	0	656
ASV02044	MF077148.1	94.406	429	20	4	1	427	316	742	0	656
ASV02044	MH071317.1	94.406	429	20	4	1	427	318	744	0	656
ASV02044	KY939757.1	94.406	429	20	4	1	427	303	729	0	656
ASV02044	KY283111.1	94.393	428	22	2	1	427	308	734	0	656
ASV02044	KY614184.1	94.393	428	22	2	1	427	325	751	0	656
ASV02044	KY614181.1	94.406	429	20	4	1	427	279	705	0	656
ASV02044	KP762269.1	94.406	429	20	4	1	427	264	690	0	656
ASV02044	KP762254.1	94.393	428	22	2	1	427	263	689	0	656
ASV02044	CP005975.1	94.406	429	20	4	1	427	1070758	1070332	0	656
ASV02044	CP005975.1	94.406	429	20	4	1	427	1688211	1687785	0	656
ASV02044	CP005975.1	94.406	429	20	4	1	427	2437213	2437639	0	656
ASV02044	CP005975.1	94.406	429	20	4	1	427	2744688	2745114	0	656
ASV02044	CP005975.1	94.406	429	20	4	1	427	2854239	2854665	0	656
ASV02044	CP005975.1	94.406	429	20	4	1	427	5914557	5914131	0	656
ASV02044	CP010896.1	94.406	429	20	4	1	427	119233	119659	0	656
ASV02044	CP010896.1	94.406	429	20	4	1	427	745408	745834	0	656
ASV02044	CP010896.1	94.406	429	20	4	1	427	2078039	2078465	0	656
ASV02044	CP010896.1	94.406	429	20	4	1	427	5067829	5067403	0	656
ASV02044	CP010896.1	94.406	429	20	4	1	427	5177713	5177287	0	656
ASV02044	CP010896.1	94.406	429	20	4	1	427	5508128	5507702	0	656
ASV02044	KJ589533.1	94.393	428	22	2	1	427	271	697	0	656
ASV02044	KJ589531.1	94.393	428	22	2	1	427	269	695	0	656
ASV02044	KJ589530.1	94.393	428	22	2	1	427	272	698	0	656
ASV02044	KJ589443.1	94.393	428	22	2	1	427	274	700	0	656
ASV02044	CP007637.1	94.406	429	20	4	1	427	2060047	2060473	0	656
ASV02044	CP007637.1	94.406	429	20	4	1	427	5042387	5041961	0	656
ASV02044	HF952546.1	94.393	428	22	2	1	427	303	729	0	656
ASV02044	JX885487.1	94.406	429	20	4	1	427	258	684	0	656
ASV02044	MW205789.1	94.406	429	20	4	1	427	310	736	0	656
ASV02044	MW205784.1	94.406	429	20	4	1	427	312	738	0	656
ASV02044	JQ317800.1	94.406	429	20	4	1	427	258	684	0	656
ASV02044	MT974315.1	94.406	429	20	4	1	427	313	739	0	656
ASV02044	MT878378.1	94.406	429	20	4	1	427	344	770	0	656
ASV02044	LN868450.1	94.393	428	22	2	1	427	67	493	0	656
ASV02044	NR_042392.1	94.406	429	20	4	1	427	275	701	0	656
ASV02044	MN733345.1	94.172	429	21	4	1	427	296	722	0	651
ASV02044	MN727124.1	94.186	430	20	5	1	427	296	723	0	651
ASV02044	MF467876.1	94.186	430	20	5	1	427	296	723	0	651
ASV02044	MG905905.1	94.366	426	20	4	1	424	294	717	0	651
ASV02044	KR085825.1	94.186	430	20	5	1	427	337	764	0	651
ASV02044	LN774568.1	94.172	429	21	4	1	427	306	732	0	651
ASV02044	KF704109.1	94.186	430	20	5	1	427	294	721	0	651
ASV02044	KC699535.1	93.256	430	24	5	1	427	276	703	3.4e-180	628
ASV02044	MG966339.1	93.023	430	25	5	1	427	302	729	1.22e-179	627
ASV02044	MN629218.1	93.039	431	24	6	1	427	329	757	4.4e-179	625
ASV02044	KY783379.1	92.5	440	17	16	1	427	316	752	2.65e-176	616
ASV02044	KY783400.1	92.361	432	27	5	1	427	314	744	1.23e-174	610
ASV02044	KY783401.1	92.045	440	19	16	1	427	314	750	5.74e-173	604
ASV02044	KY783382.1	91.837	441	19	15	1	427	317	754	2.67e-171	599
ASV02044	KY783395.1	91.61	441	21	14	1	427	314	752	3.45e-170	595
ASV02044	KY783377.1	91.422	443	20	18	1	427	313	753	4.47e-169	592
ASV02044	KY783378.1	91.011	445	20	19	1	427	315	757	2.69e-166	582
ASV02044	KY783399.1	88.938	452	23	25	1	427	311	760	2.75e-151	532
ASV02044	MT041040.1	91.304	299	20	6	1	296	345	640	2.25e-112	403
ASV02044	KY783373.1	83.51	473	30	32	1	427	315	785	1.05e-110	398
ASV02044	KP204046.1	91.45	269	12	10	162	427	1	261	4.93e-99	359
ASV02044	KP204037.1	91.968	249	13	7	182	427	5	249	4.97e-94	342
ASV02044	KP204034.1	92.511	227	12	5	205	427	1	226	2.33e-87	320
ASV02044	EU834418.1	93.365	211	12	2	218	427	1	210	1.4e-84	311
ASV02044	KP204044.1	94.271	192	8	3	238	427	2	192	1.82e-78	291
ASV02044	KT887192.1	91.469	211	11	6	218	427	4	208	3.05e-76	283
ASV02044	KP204042.1	92.308	195	9	6	238	427	7	200	6.61e-73	272
ASV02044	KP204049.1	92.513	187	6	8	247	427	2	186	1.43e-69	261
# blastn
# Iteration: 0
# Query: ASV02113
# RID: X44GY0EX016
# Database: nt
query acc.ver	subject acc.ver	% identity	alignment length	mismatches	gap opens	q. start	q. end	s. start	s. end	evalue	bit score
# 66 hits found
ASV02113	KY283111.1	98.829	427	5	0	1	427	308	734	0	761
ASV02113	KY614184.1	98.829	427	5	0	1	427	325	751	0	761
ASV02113	KP762254.1	98.829	427	5	0	1	427	263	689	0	761
ASV02113	KJ589533.1	98.829	427	5	0	1	427	271	697	0	761
ASV02113	KJ589531.1	98.829	427	5	0	1	427	269	695	0	761
ASV02113	KJ589530.1	98.829	427	5	0	1	427	272	698	0	761
ASV02113	KJ589443.1	98.829	427	5	0	1	427	274	700	0	761
ASV02113	HF952546.1	98.829	427	5	0	1	427	303	729	0	761
ASV02113	LN868450.1	98.829	427	5	0	1	427	67	493	0	761
ASV02113	MN727121.1	98.126	427	8	0	1	427	298	724	0	745
ASV02113	MK078273.1	97.892	427	9	0	1	427	310	736	0	739
ASV02113	MF077148.1	97.892	427	9	0	1	427	316	742	0	739
ASV02113	MH071317.1	97.892	427	9	0	1	427	318	744	0	739
ASV02113	KY939757.1	97.892	427	9	0	1	427	303	729	0	739
ASV02113	KY614181.1	97.892	427	9	0	1	427	279	705	0	739
ASV02113	KP762269.1	97.892	427	9	0	1	427	264	690	0	739
ASV02113	CP005975.1	97.892	427	9	0	1	427	1070758	1070332	0	739
ASV02113	CP005975.1	97.892	427	9	0	1	427	1688211	1687785	0	739
ASV02113	CP005975.1	97.892	427	9	0	1	427	2437213	2437639	0	739
ASV02113	CP005975.1	97.892	427	9	0	1	427	2744688	2745114	0	739
ASV02113	CP005975.1	97.892	427	9	0	1	427	2854239	2854665	0	739
ASV02113	CP005975.1	97.892	427	9	0	1	427	5914557	5914131	0	739
ASV02113	LN774568.1	97.892	427	9	0	1	427	306	732	0	739
ASV02113	CP010896.1	97.892	427	9	0	1	427	119233	119659	0	739
ASV02113	CP010896.1	97.892	427	9	0	1	427	745408	745834	0	739
ASV02113	CP010896.1	97.892	427	9	0	1	427	2078039	2078465	0	739
ASV02113	CP010896.1	97.892	427	9	0	1	427	5067829	5067403	0	739
ASV02113	CP010896.1	97.892	427	9	0	1	427	5177713	5177287	0	739
ASV02113	CP010896.1	97.892	427	9	0	1	427	5508128	5507702	0	739
ASV02113	CP007637.1	97.892	427	9	0	1	427	2060047	2060473	0	739
ASV02113	CP007637.1	97.892	427	9	0	1	427	5042387	5041961	0	739
ASV02113	JX885487.1	97.892	427	9	0	1	427	258	684	0	739
ASV02113	MW205789.1	97.892	427	9	0	1	427	310	736	0	739
ASV02113	MW205784.1	97.892	427	9	0	1	427	312	738	0	739
ASV02113	JQ317800.1	97.892	427	9	0	1	427	258	684	0	739
ASV02113	MW138078.1	97.892	427	9	0	1	427	309	735	0	739
ASV02113	MT974315.1	97.892	427	9	0	1	427	313	739	0	739
ASV02113	MT878378.1	97.892	427	9	0	1	427	344	770	0	739
ASV02113	NR_042392.1	97.892	427	9	0	1	427	275	701	0	739
ASV02113	MN727124.1	97.664	428	9	1	1	427	296	723	0	734
ASV02113	MF467876.1	97.664	428	9	1	1	427	296	723	0	734
ASV02113	MG905905.1	97.877	424	9	0	1	424	294	717	0	734
ASV02113	KR085825.1	97.664	428	9	1	1	427	337	764	0	734
ASV02113	KF704109.1	97.664	428	9	1	1	427	294	721	0	734
ASV02113	MN733345.1	97.424	427	11	0	1	427	296	722	0	728
ASV02113	KY783400.1	96.52	431	11	3	1	427	314	744	0	710
ASV02113	MN629218.1	96.503	429	13	2	1	427	329	757	0	708
ASV02113	KY783379.1	95.423	437	10	10	1	427	316	752	0	688
ASV02113	KC699535.1	95.561	428	18	1	1	427	276	703	0	684
ASV02113	MG966339.1	95.327	428	19	1	1	427	302	729	0	682
ASV02113	KY783395.1	94.761	439	11	10	1	427	314	752	0	673
ASV02113	KY783401.1	94.737	437	13	10	1	427	314	750	0	671
ASV02113	KY783382.1	94.521	438	13	10	1	427	317	754	0	665
ASV02113	KY783377.1	94.331	441	11	14	1	427	313	753	0	664
ASV02113	KY783378.1	93.905	443	11	15	1	427	315	757	0	654
ASV02113	KY783399.1	91.556	450	15	22	1	427	311	760	2.67e-171	599
ASV02113	KY783373.1	86.2	471	21	33	1	427	315	785	2.18e-132	470
ASV02113	MT041040.1	93.793	290	18	0	1	290	345	634	2.21e-122	436
ASV02113	KP204046.1	94.03	268	7	9	162	427	1	261	1.05e-110	398
ASV02113	KP204037.1	95.238	252	7	5	178	427	1	249	1.35e-109	394
ASV02113	KP204034.1	96.46	226	5	3	205	427	1	226	2.28e-102	370
ASV02113	EU834418.1	97.619	210	5	0	218	427	1	210	1.37e-99	361
ASV02113	KT887192.1	95.238	210	5	4	218	427	4	208	1.39e-89	327
ASV02113	KP204044.1	96.875	192	5	1	237	427	1	192	2.33e-87	320
ASV02113	KP204042.1	95	200	6	4	232	427	1	200	1.4e-84	311
ASV02113	KP204049.1	94.118	187	5	6	246	427	1	186	3.95e-75	279
# blastn
# Iteration: 0
# Query: ASV02159
# RID: X44GY0EX016
# Database: nt
query acc.ver	subject acc.ver	% identity	alignment length	mismatches	gap opens	q. start	q. end	s. start	s. end	evalue	bit score
# 66 hits found
ASV02159	KY283111.1	98.598	428	4	2	1	427	308	734	0	756
ASV02159	KY614184.1	98.598	428	4	2	1	427	325	751	0	756
ASV02159	KP762254.1	98.598	428	4	2	1	427	263	689	0	756
ASV02159	KJ589533.1	98.598	428	4	2	1	427	271	697	0	756
ASV02159	KJ589531.1	98.598	428	4	2	1	427	269	695	0	756
ASV02159	KJ589530.1	98.598	428	4	2	1	427	272	698	0	756
ASV02159	KJ589443.1	98.598	428	4	2	1	427	274	700	0	756
ASV02159	HF952546.1	98.598	428	4	2	1	427	303	729	0	756
ASV02159	LN868450.1	98.598	428	4	2	1	427	67	493	0	756
ASV02159	MW138078.1	97.897	428	7	2	1	427	309	735	0	739
ASV02159	MN727121.1	97.658	427	10	0	1	427	298	724	0	734
ASV02159	MK078273.1	97.664	428	8	2	1	427	310	736	0	734
ASV02159	MF077148.1	97.664	428	8	2	1	427	316	742	0	734
ASV02159	MH071317.1	97.664	428	8	2	1	427	318	744	0	734
ASV02159	KY939757.1	97.664	428	8	2	1	427	303	729	0	734
ASV02159	KY614181.1	97.664	428	8	2	1	427	279	705	0	734
ASV02159	KP762269.1	97.664	428	8	2	1	427	264	690	0	734
ASV02159	CP005975.1	97.664	428	8	2	1	427	1070758	1070332	0	734
ASV02159	CP005975.1	97.664	428	8	2	1	427	1688211	1687785	0	734
ASV02159	CP005975.1	97.664	428	8	2	1	427	2437213	2437639	0	734
ASV02159	CP005975.1	97.664	428	8	2	1	427	2744688	2745114	0	734
ASV02159	CP005975.1	97.664	428	8	2	1	427	2854239	2854665	0	734
ASV02159	CP005975.1	97.664	428	8	2	1	427	5914557	5914131	0	734
ASV02159	LN774568.1	97.664	428	8	2	1	427	306	732	0	734
ASV02159	CP010896.1	97.664	428	8	2	1	427	119233	119659	0	734
ASV02159	CP010896.1	97.664	428	8	2	1	427	745408	745834	0	734
ASV02159	CP010896.1	97.664	428	8	2	1	427	2078039	2078465	0	734
ASV02159	CP010896.1	97.664	428	8	2	1	427	5067829	5067403	0	734
ASV02159	CP010896.1	97.664	428	8	2	1	427	5177713	5177287	0	734
ASV02159	CP010896.1	97.664	428	8	2	1	427	5508128	5507702	0	734
ASV02159	CP007637.1	97.664	428	8	2	1	427	2060047	2060473	0	734
ASV02159	CP007637.1	97.664	428	8	2	1	427	5042387	5041961	0	734
ASV02159	JX885487.1	97.664	428	8	2	1	427	258	684	0	734
ASV02159	MW205789.1	97.664	428	8	2	1	427	310	736	0	734
ASV02159	MW205784.1	97.664	428	8	2	1	427	312	738	0	734
ASV02159	JQ317800.1	97.664	428	8	2	1	427	258	684	0	734
ASV02159	MT974315.1	97.664	428	8	2	1	427	313	739	0	734
ASV02159	MT878378.1	97.664	428	8	2	1	427	344	770	0	734
ASV02159	NR_042392.1	97.664	428	8	2	1	427	275	701	0	734
ASV02159	MN727124.1	97.436	429	8	3	1	427	296	723	0	728
ASV02159	MF467876.1	97.436	429	8	3	1	427	296	723	0	728
ASV02159	MG905905.1	97.647	425	8	2	1	424	294	717	0	728
ASV02159	KR085825.1	97.436	429	8	3	1	427	337	764	0	728
ASV02159	KF704109.1	97.436	429	8	3	1	427	294	721	0	728
ASV02159	MN733345.1	97.196	428	10	2	1	427	296	722	0	723
ASV02159	KY783400.1	96.296	432	10	5	1	427	314	744	0	704
ASV02159	MN629218.1	96.279	430	12	4	1	427	329	757	0	702
ASV02159	KY783379.1	95.434	438	8	12	1	427	316	752	0	688
ASV02159	KC699535.1	95.338	429	17	3	1	427	276	703	0	678
ASV02159	MG966339.1	95.105	429	18	3	1	427	302	729	0	676
ASV02159	KY783401.1	94.749	438	11	12	1	427	314	750	0	671
ASV02159	KY783395.1	94.545	440	10	12	1	427	314	752	0	667
ASV02159	KY783382.1	94.533	439	11	12	1	427	317	754	0	665
ASV02159	KY783377.1	94.344	442	9	16	1	427	313	753	0	664
ASV02159	KY783378.1	93.919	444	9	17	1	427	315	757	0	654
ASV02159	KY783399.1	91.574	451	13	24	1	427	311	760	2.67e-171	599
ASV02159	KY783373.1	86.229	472	19	33	1	427	315	785	2.18e-132	470
ASV02159	MT041040.1	94.097	288	17	0	1	288	345	632	6.16e-123	438
ASV02159	KP204046.1	94.052	269	5	11	162	427	1	261	1.05e-110	398
ASV02159	KP204037.1	95.257	253	5	7	178	427	1	249	1.35e-109	394
ASV02159	KP204034.1	96.035	227	4	5	205	427	1	226	1.06e-100	364
ASV02159	EU834418.1	97.156	211	4	2	218	427	1	210	6.38e-98	355
ASV02159	KT887192.1	94.787	211	4	6	218	427	4	208	6.47e-88	322
ASV02159	KP204044.1	96.891	193	3	3	237	427	1	192	2.33e-87	320
ASV02159	KP204042.1	94.527	201	5	6	232	427	1	200	6.52e-83	305
ASV02159	KP204049.1	94.149	188	3	8	246	427	1	186	3.95e-75	279
# blastn
# Iteration: 0
# Query: ASV02263
# RID: X44GY0EX016
# Database: nt
query acc.ver	subject acc.ver	% identity	alignment length	mismatches	gap opens	q. start	q. end	s. start	s. end	evalue	bit score
# 66 hits found
ASV02263	KC699535.1	98.368	429	4	3	1	427	276	703	0	750
ASV02263	MG966339.1	98.135	429	5	3	1	427	302	729	0	749
ASV02263	MN733345.1	96.27	429	12	4	1	427	296	722	0	701
ASV02263	MW138078.1	96.27	429	12	4	1	427	309	735	0	701
ASV02263	MK078273.1	96.037	429	13	4	1	427	310	736	0	695
ASV02263	MF077148.1	96.037	429	13	4	1	427	316	742	0	695
ASV02263	MH071317.1	96.037	429	13	4	1	427	318	744	0	695
ASV02263	KY939757.1	96.037	429	13	4	1	427	303	729	0	695
ASV02263	KY283111.1	96.028	428	15	2	1	427	308	734	0	695
ASV02263	KY614184.1	96.028	428	15	2	1	427	325	751	0	695
ASV02263	KY614181.1	96.037	429	13	4	1	427	279	705	0	695
ASV02263	KP762269.1	96.037	429	13	4	1	427	264	690	0	695
ASV02263	KP762254.1	96.028	428	15	2	1	427	263	689	0	695
ASV02263	CP005975.1	96.037	429	13	4	1	427	1070758	1070332	0	695
ASV02263	CP005975.1	96.037	429	13	4	1	427	1688211	1687785	0	695
ASV02263	CP005975.1	96.037	429	13	4	1	427	2437213	2437639	0	695
ASV02263	CP005975.1	96.037	429	13	4	1	427	2744688	2745114	0	695
ASV02263	CP005975.1	96.037	429	13	4	1	427	2854239	2854665	0	695
ASV02263	CP005975.1	96.037	429	13	4	1	427	5914557	5914131	0	695
ASV02263	CP010896.1	96.037	429	13	4	1	427	119233	119659	0	695
ASV02263	CP010896.1	96.037	429	13	4	1	427	745408	745834	0	695
ASV02263	CP010896.1	96.037	429	13	4	1	427	2078039	2078465	0	695
ASV02263	CP010896.1	96.037	429	13	4	1	427	5067829	5067403	0	695
ASV02263	CP010896.1	96.037	429	13	4	1	427	5177713	5177287	0	695
ASV02263	CP010896.1	96.037	429	13	4	1	427	5508128	5507702	0	695
ASV02263	KJ589533.1	96.028	428	15	2	1	427	271	697	0	695
ASV02263	KJ589531.1	96.028	428	15	2	1	427	269	695	0	695
ASV02263	KJ589530.1	96.028	428	15	2	1	427	272	698	0	695
ASV02263	KJ589443.1	96.028	428	15	2	1	427	274	700	0	695
ASV02263	CP007637.1	96.037	429	13	4	1	427	2060047	2060473	0	695
ASV02263	CP007637.1	96.037	429	13	4	1	427	5042387	5041961	0	695
ASV02263	HF952546.1	96.028	428	15	2	1	427	303	729	0	695
ASV02263	JX885487.1	96.037	429	13	4	1	427	258	684	0	695
ASV02263	MW205789.1	96.037	429	13	4	1	427	310	736	0	695
ASV02263	MW205784.1	96.037	429	13	4	1	427	312	738	0	695
ASV02263	JQ317800.1	96.037	429	13	4	1	427	258	684	0	695
ASV02263	MT974315.1	96.037	429	13	4	1	427	313	739	0	695
ASV02263	MT878378.1	96.037	429	13	4	1	427	344	770	0	695
ASV02263	LN868450.1	96.028	428	15	2	1	427	67	493	0	695
ASV02263	NR_042392.1	96.037	429	13	4	1	427	275	701	0	695
ASV02263	MN727124.1	95.814	430	13	5	1	427	296	723	0	689
ASV02263	MN727121.1	95.814	430	12	3	1	427	298	724	0	689
ASV02263	MF467876.1	95.814	430	13	5	1	427	296	723	0	689
ASV02263	MG905905.1	96.009	426	13	4	1	424	294	717	0	689
ASV02263	KR085825.1	95.814	430	13	5	1	427	337	764	0	689
ASV02263	LN774568.1	95.814	430	12	6	1	427	306	732	0	689
ASV02263	KF704109.1	95.814	430	13	5	1	427	294	721	0	689
ASV02263	MN629218.1	94.664	431	17	6	1	427	329	757	0	664
ASV02263	KY783400.1	94.213	432	19	6	1	427	314	744	0	654
ASV02263	KY783379.1	93.85	439	13	13	1	427	316	752	0	649
ASV02263	KY783401.1	93.622	439	14	14	1	427	314	750	0	643
ASV02263	KY783382.1	93.636	440	13	14	1	427	317	754	0	643
ASV02263	KY783377.1	93.228	443	12	16	1	427	313	753	0	636
ASV02263	KY783395.1	92.971	441	15	14	1	427	314	752	3.4e-180	628
ASV02263	KY783378.1	92.568	444	15	18	1	427	315	757	5.7e-178	621
ASV02263	KY783399.1	90.466	451	18	23	1	427	311	760	5.82e-163	571
ASV02263	MT041040.1	97.569	288	7	0	1	288	345	632	1.3e-139	494
ASV02263	KY783373.1	84.778	473	24	35	1	427	315	785	1.03e-120	431
ASV02263	KP204046.1	94.424	269	4	11	162	427	1	261	2.25e-112	403
ASV02263	KP204037.1	95.652	253	4	7	178	427	1	249	2.91e-111	399
ASV02263	KP204034.1	96.476	227	3	5	205	427	1	226	2.28e-102	370
ASV02263	EU834418.1	97.63	211	3	2	218	427	1	210	1.37e-99	361
ASV02263	KT887192.1	95.261	211	3	6	218	427	4	208	1.39e-89	327
ASV02263	KP204044.1	97.409	193	2	3	237	427	1	192	5e-89	326
ASV02263	KP204042.1	95.025	201	4	6	232	427	1	200	1.4e-84	311
ASV02263	KP204049.1	94.681	188	2	8	246	427	1	186	8.49e-77	285
# blastn
# Iteration: 0
# Query: ASV02356
# RID: X44GY0EX016
# Database: nt
query acc.ver	subject acc.ver	% identity	alignment length	mismatches	gap opens	q. start	q. end	s. start	s. end	evalue	bit score
# 66 hits found
ASV02356	MN727121.1	98.126	427	8	0	1	427	298	724	0	745
ASV02356	KY283111.1	97.19	427	12	0	1	427	308	734	0	723
ASV02356	KY614184.1	97.19	427	12	0	1	427	325	751	0	723
ASV02356	KP762254.1	97.19	427	12	0	1	427	263	689	0	723
ASV02356	KJ589533.1	97.19	427	12	0	1	427	271	697	0	723
ASV02356	KJ589531.1	97.19	427	12	0	1	427	269	695	0	723
ASV02356	KJ589530.1	97.19	427	12	0	1	427	272	698	0	723
ASV02356	KJ589443.1	97.19	427	12	0	1	427	274	700	0	723
ASV02356	HF952546.1	97.19	427	12	0	1	427	303	729	0	723
ASV02356	LN868450.1	97.19	427	12	0	1	427	67	493	0	723
ASV02356	MK078273.1	96.956	427	13	0	1	427	310	736	0	717
ASV02356	MF077148.1	96.956	427	13	0	1	427	316	742	0	717
ASV02356	MH071317.1	96.956	427	13	0	1	427	318	744	0	717
ASV02356	KY939757.1	96.956	427	13	0	1	427	303	729	0	717
ASV02356	KY614181.1	96.956	427	13	0	1	427	279	705	0	717
ASV02356	KP762269.1	96.956	427	13	0	1	427	264	690	0	717
ASV02356	CP005975.1	96.956	427	13	0	1	427	1070758	1070332	0	717
ASV02356	CP005975.1	96.956	427	13	0	1	427	1688211	1687785	0	717
ASV02356	CP005975.1	96.956	427	13	0	1	427	2437213	2437639	0	717
ASV02356	CP005975.1	96.956	427	13	0	1	427	2744688	2745114	0	717
ASV02356	CP005975.1	96.956	427	13	0	1	427	2854239	2854665	0	717
ASV02356	CP005975.1	96.956	427	13	0	1	427	5914557	5914131	0	717
ASV02356	CP010896.1	96.956	427	13	0	1	427	119233	119659	0	717
ASV02356	CP010896.1	96.956	427	13	0	1	427	745408	745834	0	717
ASV02356	CP010896.1	96.956	427	13	0	1	427	2078039	2078465	0	717
ASV02356	CP010896.1	96.956	427	13	0	1	427	5067829	5067403	0	717
ASV02356	CP010896.1	96.956	427	13	0	1	427	5177713	5177287	0	717
ASV02356	CP010896.1	96.956	427	13	0	1	427	5508128	5507702	0	717
ASV02356	CP007637.1	96.956	427	13	0	1	427	2060047	2060473	0	717
ASV02356	CP007637.1	96.956	427	13	0	1	427	5042387	5041961	0	717
ASV02356	JX885487.1	96.956	427	13	0	1	427	258	684	0	717
ASV02356	MW205789.1	96.956	427	13	0	1	427	310	736	0	717
ASV02356	MW205784.1	96.956	427	13	0	1	427	312	738	0	717
ASV02356	JQ317800.1	96.956	427	13	0	1	427	258	684	0	717
ASV02356	MW138078.1	96.956	427	13	0	1	427	309	735	0	717
ASV02356	MT974315.1	96.956	427	13	0	1	427	313	739	0	717
ASV02356	MT878378.1	96.956	427	13	0	1	427	344	770	0	717
ASV02356	NR_042392.1	96.956	427	13	0	1	427	275	701	0	717
ASV02356	MN733345.1	96.729	428	12	2	1	427	296	722	0	712
ASV02356	MN727124.1	96.729	428	13	1	1	427	296	723	0	712
ASV02356	MF467876.1	96.729	428	13	1	1	427	296	723	0	712
ASV02356	MG905905.1	96.934	424	13	0	1	424	294	717	0	712
ASV02356	KR085825.1	96.729	428	13	1	1	427	337	764	0	712
ASV02356	LN774568.1	96.721	427	14	0	1	427	306	732	0	712
ASV02356	KF704109.1	96.729	428	13	1	1	427	294	721	0	712
ASV02356	KC699535.1	95.794	428	17	1	1	427	276	703	0	689
ASV02356	MG966339.1	95.561	428	18	1	1	427	302	729	0	688
ASV02356	MN629218.1	95.571	429	17	2	1	427	329	757	0	686
ASV02356	KY783400.1	95.36	431	16	4	1	427	314	744	0	682
ASV02356	KY783379.1	94.508	437	14	10	1	427	316	752	0	665
ASV02356	KY783401.1	94.279	437	15	10	1	427	314	750	0	660
ASV02356	KY783395.1	93.85	439	15	10	1	427	314	752	0	651
ASV02356	KY783377.1	93.651	441	14	14	1	427	313	753	0	647
ASV02356	KY783382.1	93.607	438	17	10	1	427	317	754	0	643
ASV02356	KY783378.1	93.228	443	14	15	1	427	315	757	0	638
ASV02356	KY783399.1	90.889	450	18	22	1	427	311	760	2.69e-166	582
ASV02356	KY783373.1	85.563	471	24	33	1	427	315	785	2.2e-127	453
ASV02356	MT041040.1	94.792	288	15	0	1	288	345	632	2.84e-126	449
ASV02356	KP204046.1	92.91	268	10	9	162	427	1	261	1.05e-105	381
ASV02356	KP204037.1	94.048	252	10	5	178	427	1	249	1.36e-104	377
ASV02356	KP204034.1	95.133	226	8	3	205	427	1	226	2.29e-97	353
ASV02356	EU834418.1	96.19	210	8	0	218	427	1	210	1.38e-94	344
ASV02356	KT887192.1	93.81	210	8	4	218	427	4	208	1.4e-84	311
ASV02356	KP204044.1	95.312	192	8	1	237	427	1	192	2.34e-82	303
ASV02356	KP204042.1	93.5	200	9	4	232	427	1	200	1.41e-79	294
ASV02356	KP204049.1	92.513	187	8	6	246	427	1	186	3.98e-70	263
# blastn
# Iteration: 0
# Query: ASV02486
# RID: X44GY0EX016
# Database: nt
query acc.ver	subject acc.ver	% identity	alignment length	mismatches	gap opens	q. start	q. end	s. start	s. end	evalue	bit score
# 66 hits found
ASV02486	KY283111.1	97.664	428	8	2	1	427	308	734	0	734
ASV02486	KY614184.1	97.664	428	8	2	1	427	325	751	0	734
ASV02486	KP762254.1	97.664	428	8	2	1	427	263	689	0	734
ASV02486	KJ589533.1	97.664	428	8	2	1	427	271	697	0	734
ASV02486	KJ589531.1	97.664	428	8	2	1	427	269	695	0	734
ASV02486	KJ589530.1	97.664	428	8	2	1	427	272	698	0	734
ASV02486	KJ589443.1	97.664	428	8	2	1	427	274	700	0	734
ASV02486	HF952546.1	97.664	428	8	2	1	427	303	729	0	734
ASV02486	MW138078.1	97.664	428	8	2	1	427	309	735	0	734
ASV02486	LN868450.1	97.664	428	8	2	1	427	67	493	0	734
ASV02486	MK078273.1	97.43	428	9	2	1	427	310	736	0	728
ASV02486	MF077148.1	97.43	428	9	2	1	427	316	742	0	728
ASV02486	MH071317.1	97.43	428	9	2	1	427	318	744	0	728
ASV02486	KY939757.1	97.43	428	9	2	1	427	303	729	0	728
ASV02486	KY614181.1	97.43	428	9	2	1	427	279	705	0	728
ASV02486	KP762269.1	97.43	428	9	2	1	427	264	690	0	728
ASV02486	CP005975.1	97.43	428	9	2	1	427	1070758	1070332	0	728
ASV02486	CP005975.1	97.43	428	9	2	1	427	1688211	1687785	0	728
ASV02486	CP005975.1	97.43	428	9	2	1	427	2437213	2437639	0	728
ASV02486	CP005975.1	97.43	428	9	2	1	427	2744688	2745114	0	728
ASV02486	CP005975.1	97.43	428	9	2	1	427	2854239	2854665	0	728
ASV02486	CP005975.1	97.43	428	9	2	1	427	5914557	5914131	0	728
ASV02486	CP010896.1	97.43	428	9	2	1	427	119233	119659	0	728
ASV02486	CP010896.1	97.43	428	9	2	1	427	745408	745834	0	728
ASV02486	CP010896.1	97.43	428	9	2	1	427	2078039	2078465	0	728
ASV02486	CP010896.1	97.43	428	9	2	1	427	5067829	5067403	0	728
ASV02486	CP010896.1	97.43	428	9	2	1	427	5177713	5177287	0	728
ASV02486	CP010896.1	97.43	428	9	2	1	427	5508128	5507702	0	728
ASV02486	CP007637.1	97.43	428	9	2	1	427	2060047	2060473	0	728
ASV02486	CP007637.1	97.43	428	9	2	1	427	5042387	5041961	0	728
ASV02486	JX885487.1	97.43	428	9	2	1	427	258	684	0	728
ASV02486	MW205789.1	97.43	428	9	2	1	427	310	736	0	728
ASV02486	MW205784.1	97.43	428	9	2	1	427	312	738	0	728
ASV02486	JQ317800.1	97.43	428	9	2	1	427	258	684	0	728
ASV02486	MT974315.1	97.43	428	9	2	1	427	313	739	0	728
ASV02486	MT878378.1	97.43	428	9	2	1	427	344	770	0	728
ASV02486	NR_042392.1	97.43	428	9	2	1	427	275	701	0	728
ASV02486	MN733345.1	97.203	429	8	4	1	427	296	722	0	723
ASV02486	MN727124.1	97.203	429	9	3	1	427	296	723	0	723
ASV02486	MN727121.1	97.19	427	12	0	1	427	298	724	0	723
ASV02486	MF467876.1	97.203	429	9	3	1	427	296	723	0	723
ASV02486	MG905905.1	97.412	425	9	2	1	424	294	717	0	723
ASV02486	KR085825.1	97.203	429	9	3	1	427	337	764	0	723
ASV02486	LN774568.1	97.196	428	10	2	1	427	306	732	0	723
ASV02486	KF704109.1	97.203	429	9	3	1	427	294	721	0	723
ASV02486	KC699535.1	97.203	429	9	3	1	427	276	703	0	723
ASV02486	MG966339.1	96.97	429	10	3	1	427	302	729	0	721
ASV02486	MN629218.1	96.047	430	13	4	1	427	329	757	0	697
ASV02486	KY783400.1	95.833	432	12	6	1	427	314	744	0	693
ASV02486	KY783379.1	95.205	438	9	12	1	427	316	752	0	682
ASV02486	KY783401.1	94.977	438	10	12	1	427	314	750	0	676
ASV02486	KY783377.1	94.344	442	9	16	1	427	313	753	0	664
ASV02486	KY783395.1	94.318	440	11	12	1	427	314	752	0	662
ASV02486	KY783382.1	94.305	439	12	12	1	427	317	754	0	660
ASV02486	KY783378.1	93.919	444	9	17	1	427	315	757	0	654
ASV02486	KY783399.1	91.796	451	12	24	1	427	311	760	5.74e-173	604
ASV02486	MT041040.1	96.207	290	11	0	1	290	345	634	4.69e-134	475
ASV02486	KY783373.1	85.805	472	21	34	1	427	315	785	4.73e-129	459
ASV02486	KP204046.1	94.796	269	3	11	162	427	1	261	4.83e-114	409
ASV02486	KP204037.1	96.047	253	3	7	178	427	1	249	6.25e-113	405
ASV02486	KP204034.1	96.916	227	2	5	205	427	1	226	4.9e-104	375
ASV02486	EU834418.1	98.104	211	2	2	218	427	1	210	2.95e-101	366
ASV02486	KT887192.1	95.735	211	2	6	218	427	4	208	2.99e-91	333
ASV02486	KP204044.1	97.927	193	1	3	237	427	1	192	1.08e-90	331
ASV02486	KP204042.1	95.522	201	3	6	232	427	1	200	3.01e-86	316
ASV02486	KP204049.1	95.213	188	1	8	246	427	1	186	1.82e-78	291
# blastn
# Iteration: 0
# Query: ASV02555
# RID: X44GY0EX016
# Database: nt
query acc.ver	subject acc.ver	% identity	alignment length	mismatches	gap opens	q. start	q. end	s. start	s. end	evalue	bit score
# 66 hits found
ASV02555	KY283111.1	98.131	428	6	2	1	427	308	734	0	745
ASV02555	KY614184.1	98.131	428	6	2	1	427	325	751	0	745
ASV02555	KP762254.1	98.131	428	6	2	1	427	263	689	0	745
ASV02555	KJ589533.1	98.131	428	6	2	1	427	271	697	0	745
ASV02555	KJ589531.1	98.131	428	6	2	1	427	269	695	0	745
ASV02555	KJ589530.1	98.131	428	6	2	1	427	272	698	0	745
ASV02555	KJ589443.1	98.131	428	6	2	1	427	274	700	0	745
ASV02555	HF952546.1	98.131	428	6	2	1	427	303	729	0	745
ASV02555	LN868450.1	98.131	428	6	2	1	427	67	493	0	745
ASV02555	MW138078.1	97.43	428	9	2	1	427	309	735	0	728
ASV02555	MN727121.1	97.19	427	12	0	1	427	298	724	0	723
ASV02555	MK078273.1	97.196	428	10	2	1	427	310	736	0	723
ASV02555	MF077148.1	97.196	428	10	2	1	427	316	742	0	723
ASV02555	MH071317.1	97.196	428	10	2	1	427	318	744	0	723
ASV02555	KY939757.1	97.196	428	10	2	1	427	303	729	0	723
ASV02555	KY614181.1	97.196	428	10	2	1	427	279	705	0	723
ASV02555	KP762269.1	97.196	428	10	2	1	427	264	690	0	723
ASV02555	CP005975.1	97.196	428	10	2	1	427	1070758	1070332	0	723
ASV02555	CP005975.1	97.196	428	10	2	1	427	1688211	1687785	0	723
ASV02555	CP005975.1	97.196	428	10	2	1	427	2437213	2437639	0	723
ASV02555	CP005975.1	97.196	428	10	2	1	427	2744688	2745114	0	723
[truncated: 702 more rows]
